# Supplementary material for: Genome wide association study of 5 agronomic traits in olive (Olea europaea L.)
Source: Sci Rep. 2019 Dec 10;9:18764. doi: 10.1038/s41598-019-55338-w (PMC6904458; doi:10.1038/s41598-019-55338-w)
Supplement: Supplementary file 2 — Supplementary Table S2 [file 41598_2019_55338_MOESM2_ESM.xlsx]

## Sheet: Table S2
Supplementary Table S2. Pairwise-population genetic distance as calculated using Euclidean method.
	GENO95	GENO10	GENO11	GENO12	GENO13	GENO14	GENO15	GENO16	GENO17	GENO18	GENO19	GENO1	GENO20	GENO21	GENO22	GENO23	GENO24	GENO25	GENO26	GENO27	GENO28	GENO29	GENO30	GENO2	GENO31	GENO32	GENO33	GENO34	GENO35	GENO36	GENO37	GENO38	GENO3	GENO39	GENO40	GENO41	GENO42	GENO43	GENO44	GENO45	GENO4	GENO46	GENO47	GENO48	GENO49	GENO50	GENO51	GENO52	GENO53
GENO95	0	112.164	111.988	107.212	111.5	109.042	111.814	110.999	112.172	108.497	103.966	107.417	112.531	115.164	110.931	105.49	109.108	103.225	115.053	110.743	103.499	108	108.239	116.213	104.859	103.264	110.517	112.791	116.639	110.703	120.989	111.843	108.898	116.909	119.881	116.151	115.939	114.939	119.301	118.205	99.0279	113.94	126.366	125.943	125.126	125.407	119.77	117.165	118.774
GENO10	112.164	0	94.9464	94.2187	93.2089	90.1969	94.4259	89.9223	90.2157	96.5249	86.1055	112.695	117.592	121.323	111.811	101.426	92.3178	103.142	117.984	92.4324	109.421	112.691	99.2198	114.444	113.499	84.4799	98.7488	119.445	119.903	125.908	131.585	127.045	83.7902	121.381	131.215	120.123	121.9	125.883	131.187	125.169	82.6797	122.209	128.732	127.383	127.707	126.837	130.68	122.266	127.676
GENO11	111.988	94.9464	0	94.1684	39.8968	96.2015	38.591	95.6203	96.4006	103.799	91.6486	114.603	121.863	124.786	114.043	110.36	41.9652	109.321	122.277	42.5768	113.865	115.947	82.61	123.763	115.592	84.3434	107.418	118.261	125.217	126.072	130.21	127.403	90.845	125.951	130.048	125.416	125.31	124.651	130.065	126.944	80.15	119.311	132.734	134.781	131.473	134.351	129.404	128.879	130.664
GENO12	107.212	94.2187	94.1684	0	92.6472	88.9653	93.7271	90.2629	91.7889	95.5957	79.3693	110.355	116.942	116.577	106.696	100.932	91.8729	100.507	119.502	91.422	103.753	111.431	99.6881	117.606	105.961	87.121	101.503	112.19	119.321	122.168	125.443	123.329	91.357	119.767	124.899	119.263	117.445	119.387	125.075	119.746	81.5727	117.263	126.887	125.886	125.736	125.75	124.811	120.891	122.321
GENO13	111.5	93.2089	39.8968	92.6472	0	95.5121	39.5187	94.8713	95.2434	103.009	90.218	113.953	120.242	123.771	113.364	108.863	39.2365	108.224	121.321	40.5987	113.359	115.09	82.3432	122.903	113.987	82.9601	106.215	116.662	124.614	124.178	129.994	125.539	89.8739	125.438	129.561	124.902	124.668	124.169	129.469	126.208	78.4639	118.317	132.359	134.829	130.785	133.877	128.638	128.128	129.69
GENO14	109.042	90.1969	96.2015	88.9653	95.5121	0	96.3449	80.6465	81.907	98.2167	88.9295	107.917	117.326	119.934	110.674	101.962	93.3418	100.78	114.909	94.9864	105.54	110.113	98.2413	114.402	107.704	86.0993	97.5471	114.125	121.61	121.336	129.367	122.001	86.2752	123.021	128.882	121.671	121.282	123.009	128.84	123.43	79.5207	117.329	128.29	127.382	127.626	126.962	128.54	121.441	123.541
GENO15	111.814	94.4259	38.591	93.7271	39.5187	96.3449	0	95.0538	96.1358	103.626	91.6031	115.092	121.084	124.884	114.573	110.334	41.7291	109.124	122.288	42.0949	114.263	116.595	82.8493	123.502	115.595	84.0267	107.233	118.051	124.891	125.259	130.898	126.226	90.0081	125.532	130.711	124.77	125.647	125.272	130.724	127.302	79.7024	119.16	133.23	135.541	132.131	134.9	129.941	129.378	130.577
GENO16	110.999	89.9223	95.6203	90.2629	94.8713	80.6465	95.0538	0	35.7594	100.2	84.8196	109.958	117.702	120.119	108.101	102.803	92.831	108.044	117.874	93.5883	103.494	109.436	99.8848	115.149	111.795	84.8361	97.6784	119.054	121.192	126.196	129.786	127.056	88.61	121.95	128.873	121.076	119.706	123.404	128.849	123.654	79.7869	119.077	128.729	129.226	127.363	128.993	128.716	124.409	125.265
GENO17	112.172	90.2157	96.4006	91.7889	95.2434	81.907	96.1358	35.7594	0	101.442	86.2427	110.249	118.631	121.515	109.385	104.535	93.542	109.085	119.175	94.5271	104.721	110.162	100.617	116.133	112.688	86.9004	97.779	120.18	121.618	127.471	130.824	128.654	89.7855	122.905	130.359	121.699	120.81	124.916	130.288	124.798	81.7547	120.58	129.678	130.271	128.299	129.962	130.352	125.597	125.808
GENO18	108.497	96.5249	103.799	95.5957	103.009	98.2167	103.626	100.2	101.442	0	94.7475	112.186	104.792	120.134	117.111	107.173	100.413	105.743	120.622	101.95	118.501	116.417	110.499	123.553	107.167	98.3425	107.753	112.167	117.372	104.704	129.535	106.118	88.0732	118.413	128.504	117.337	125.512	123.483	128.681	123.427	90.2703	113.824	127.46	129.235	126.703	128.84	128.948	122.652	121.437
GENO19	103.966	86.1055	91.6486	79.3693	90.218	88.9295	91.6031	84.8196	86.2427	94.7475	0	104.446	114.323	115.115	106.043	102.186	88.4017	101.671	114.416	89.1193	97.5547	104.773	92.2536	112.081	101.677	75.3829	100.477	112.688	120.025	118.293	121.589	119.216	85.1957	120.604	120.919	120.086	115.71	115.271	120.817	119.062	80.975	114.283	124.889	125.729	123.669	124.969	120.72	118.111	123.484
GENO1	107.417	112.695	114.603	110.355	113.953	107.917	115.092	109.958	110.249	112.186	104.446	0	116.217	116.013	118.677	105.508	111.999	103.393	115.599	113.065	106.511	106.665	111.083	110.392	108.361	104.546	109.568	112.763	116.566	117.933	121.996	119.636	111.878	116.82	122.391	116.295	116.841	116.693	122.252	119.102	101.479	113.549	122.892	119.699	121.966	119.862	122.086	115.96	118.478
GENO20	112.531	117.592	121.863	116.942	120.242	117.326	121.084	117.702	118.631	104.792	114.323	116.217	0	119.37	123.11	125.176	117.856	119.861	125.829	119.468	128.815	123.214	124.027	131.272	113.861	112.081	117.277	110.708	122.58	98.5733	131.364	99.373	102.796	123.503	130.905	122.474	128.809	125.387	130.096	123.016	105.718	108.707	125.719	128.172	124.908	127.801	130.937	121.631	118.002
GENO21	115.164	121.323	124.786	116.577	123.771	119.934	124.884	120.119	121.515	120.134	115.115	116.013	119.37	0	122.948	115.122	121.566	110.142	116.893	123.173	112.955	110.422	119.327	110.411	118.718	114.026	118.954	112.631	125.45	125.696	81.1534	126.649	116.463	126.079	80.1152	125.062	88.4993	76.1139	79.8673	30.406	106.924	90.8096	106.767	108.355	106.788	108.073	80.59	100.917	112.391
GENO22	110.931	111.811	114.043	106.696	113.364	110.674	114.573	108.101	109.385	117.111	106.043	118.677	123.11	122.948	0	115.045	111.769	109.406	122.175	112.622	109.324	116.865	110.255	121.062	116.823	105.221	107.185	118.262	129.351	129.261	129.491	130.628	112.046	129.927	129.055	129.417	122.803	123.575	129.373	126.143	107.529	124.992	132.689	131.114	131.245	130.78	128.976	127.853	129.709
GENO23	105.49	101.426	110.36	100.932	108.863	101.962	110.334	102.803	104.535	107.173	102.186	105.508	125.176	115.122	115.045	0	107.472	94.4844	115.531	108.107	96.2497	100.176	108.509	107.61	104.442	99.8047	103.566	109.556	110.453	117.64	123.917	119.028	106.725	111.266	123.426	109.998	112.718	117.768	123.548	117.812	96.1142	115.399	124.888	121.379	123.681	120.775	123.51	114.92	120.82
GENO24	109.108	92.3178	41.9652	91.8729	39.2365	93.3418	41.7291	92.831	93.542	100.413	88.4017	111.999	117.856	121.566	111.769	107.472	0	105.821	119.028	41.3975	111.209	113.256	80.2743	121.007	112.798	81.7933	103.999	115.008	122.26	122.523	127.755	124.161	88.1356	123.073	127.406	122.407	122.037	121.634	127.377	123.684	77.6695	115.751	130.404	132.654	128.979	131.795	126.624	125.99	127.836
GENO25	103.225	103.142	109.321	100.507	108.224	100.78	109.124	108.044	109.085	105.743	101.671	103.393	119.861	110.142	109.406	94.4844	105.821	0	111.431	107.473	94.9806	100.981	105.063	107.226	103.677	95.7693	105.003	108.183	114.399	119.667	119.467	121.025	104.657	114.65	118.759	114.013	113.271	113.304	119.069	113.184	96.6852	113.696	125.214	121.387	124.371	121.251	118.6	116.501	120.474
GENO26	115.053	117.984	122.277	119.502	121.321	114.909	122.288	117.874	119.175	120.622	114.416	115.599	125.829	116.893	122.175	115.531	119.028	111.431	0	120.858	109.043	111.636	116.998	117.677	110.28	114.145	113.016	115.783	124.315	123.037	119.763	123.501	120.258	125.189	119.623	124.453	116.954	113.836	118.852	119.051	107.422	113.598	126.354	125.745	125.683	124.853	119.095	119.696	123.642
GENO27	110.743	92.4324	42.5768	91.422	40.5987	94.9864	42.0949	93.5883	94.5271	101.95	89.1193	113.065	119.468	123.173	112.622	108.107	41.3975	107.473	120.858	0	112.839	114.713	81.5772	122.433	113.762	82.2068	106.046	116.159	122.856	123.399	129.376	125.08	89.3939	123.596	128.763	122.859	123.992	123.185	128.533	125.588	78.2415	117.313	131.77	134.283	130.655	133.389	127.897	127.47	129.37
GENO28	103.499	109.421	113.865	103.753	113.359	105.54	114.263	103.494	104.721	118.501	97.5547	106.511	128.815	112.955	109.324	96.2497	111.209	94.9806	109.043	112.839	0	73.1941	104.32	103.749	86.8387	101.837	101.26	115.199	113.875	130.287	121.118	131.863	117.001	113.867	121.048	113.909	110.52	114.732	120.606	116.399	97.519	117.8	125.875	119.248	125.237	118.96	120.579	114.786	124.628
GENO29	108	112.691	115.947	111.431	115.09	110.113	116.595	109.436	110.162	116.417	104.773	106.665	123.214	110.422	116.865	100.176	113.256	100.981	111.636	114.713	73.1941	0	106.472	104.475	95.2811	108.231	106.812	111.103	113.488	122.164	118.663	123.832	114.93	114.165	118.238	114.041	109.029	112.829	117.853	113.365	100.133	111.332	121.427	116.088	120.751	116.105	118.108	110.15	117.722
GENO30	108.239	99.2198	82.61	99.6881	82.3432	98.2413	82.8493	99.8848	100.617	110.499	92.2536	111.083	124.027	119.327	110.255	108.509	80.2743	105.063	116.998	81.5772	104.32	106.472	0	113.221	111.778	89.8503	108.607	117.183	124.285	127.193	126.946	128.619	103.623	125.258	126.529	124.408	119.234	121.152	126.404	122.557	87.1435	118.223	127.651	127.894	126.652	127.284	125.902	122.759	125.657
GENO2	116.213	114.444	123.763	117.606	122.903	114.402	123.502	115.149	116.133	123.553	112.081	110.392	131.272	110.411	121.062	107.61	121.007	107.226	117.677	122.433	103.749	104.475	113.221	0	119.232	112.866	112.593	120.322	126.013	136.9	123.189	137.779	119.825	126.939	122.359	125.966	109.362	117.706	122.419	113.484	109.065	119.879	121.44	115.577	120.185	114.976	122.854	115.446	122.456
GENO31	104.859	113.499	115.592	105.961	113.987	107.704	115.595	111.795	112.688	107.167	101.677	108.361	113.861	118.718	116.823	104.442	112.798	103.677	110.28	113.762	86.8387	95.2811	111.778	119.232	0	106.17	107.611	100.625	110.042	95.8034	124.334	97.0624	111.784	110.633	124.437	109.879	121.993	118.849	124.236	122.438	96.8477	111.465	125.335	126.565	124.797	126.154	123.776	118.175	117.763
GENO32	103.264	84.4799	84.3434	87.121	82.9601	86.0993	84.0267	84.8361	86.9004	98.3425	75.3829	104.546	112.081	114.026	105.221	99.8047	81.7933	95.7693	114.145	82.2068	101.837	108.231	89.8503	112.866	106.17	0	90.7581	108.894	117.297	116.161	122.39	117.434	79.4413	117.774	121.677	117.326	116.289	115.954	121.292	117.447	74.2884	110.656	124.683	125.247	123.245	124.258	121.156	116.088	119.149
GENO33	110.517	98.7488	107.418	101.503	106.215	97.5471	107.233	97.6784	97.779	107.753	100.477	109.568	117.277	118.954	107.185	103.566	103.999	105.003	113.016	106.046	101.26	106.812	108.607	112.593	107.611	90.7581	0	110.509	116.249	120.177	129.422	121.191	102.955	117.356	128.307	116.097	120.334	123.25	128.669	122.736	94.7178	116.066	127.12	125.539	126.223	124.864	128.871	120.903	121.457
GENO34	112.791	119.445	118.261	112.19	116.662	114.125	118.051	119.054	120.18	112.167	112.688	112.763	110.708	112.631	118.262	109.556	115.008	108.183	115.783	116.159	115.199	111.103	117.183	120.322	100.625	108.894	110.509	0	112.285	93.0981	122.279	94.7775	110.541	112.718	121.685	111.156	108.999	116.719	121.843	115.419	106.162	104.121	110.417	110	110.327	109.312	121.549	103.199	100.934
GENO35	116.639	119.903	125.217	119.321	124.614	121.61	124.891	121.192	121.618	117.372	120.025	116.566	122.58	125.45	129.351	110.453	122.26	114.399	124.315	122.856	113.875	113.488	124.285	126.013	110.042	117.297	116.249	112.285	0	107.695	133.278	108.71	120.123	39.4637	133.004	39.05	124.604	126.863	132.634	128.805	109.743	117.191	134.651	134.221	134.369	134.538	133.031	123.16	127.177
GENO36	110.703	125.908	126.072	122.168	124.178	121.336	125.259	126.196	127.471	104.704	118.293	117.933	98.5733	125.696	129.261	117.64	122.523	119.667	123.037	123.399	130.287	122.164	127.193	136.9	95.8034	116.161	120.177	93.0981	107.695	0	130.718	42.2332	109.564	108.613	130.521	107.55	131.879	125.355	130.22	128.837	110.774	103.642	127.739	134.971	127.197	134.778	130.091	120.271	112.327
GENO37	120.989	131.585	130.21	125.443	129.994	129.367	130.898	129.786	130.824	129.535	121.589	121.996	131.364	81.1534	129.491	123.917	127.755	119.467	119.763	129.376	121.118	118.663	126.946	123.189	124.334	122.39	129.422	122.279	133.278	130.718	0	131.343	126.133	134.06	36.5358	133.051	83.868	39.8741	35.4324	79.9812	115.624	82.4662	115.596	125.947	115.044	125.609	34.9638	107.394	123.191
GENO38	111.843	127.045	127.403	123.329	125.539	122.001	126.226	127.056	128.654	106.118	119.216	119.636	99.373	126.649	130.628	119.028	124.161	121.025	123.501	125.08	131.863	123.832	128.619	137.779	97.0624	117.434	121.191	94.7775	108.71	42.2332	131.343	0	110.46	109.465	131.035	108.397	133.358	126.139	130.983	129.814	112.452	105.111	129.438	136.705	128.87	136.245	130.769	121.906	113.256
GENO3	108.898	83.7902	90.845	91.357	89.8739	86.2752	90.0081	88.61	89.7855	88.0732	85.1957	111.878	102.796	116.463	112.046	106.725	88.1356	104.657	120.258	89.3939	117.001	114.93	103.623	119.825	111.784	79.4413	102.955	110.541	120.123	109.564	126.133	110.46	0	121.384	125.687	120.11	121.15	120.608	125.811	119.122	81.7543	111.543	128.244	128.252	127.236	127.767	125.204	121.356	120.007
GENO39	116.909	121.381	125.951	119.767	125.438	123.021	125.532	121.95	122.905	118.413	120.604	116.82	123.503	126.079	129.927	111.266	123.073	114.65	125.189	123.596	113.867	114.165	125.258	126.939	110.633	117.774	117.356	112.718	39.4637	108.613	134.06	109.465	121.384	0	133.609	39.7854	125.13	127.671	133.544	129.156	110.279	118.468	135.652	135.033	135.59	135.012	133.991	124.401	128.45
GENO40	119.881	131.215	130.048	124.899	129.561	128.882	130.711	128.873	130.359	128.504	120.919	122.391	130.905	80.1152	129.055	123.426	127.406	118.759	119.623	128.763	121.048	118.238	126.529	122.359	124.437	121.677	128.307	121.685	133.004	130.521	36.5358	131.035	125.687	133.609	0	132.87	83.5941	40.0234	35.3689	79.2017	115.025	82.5629	114.531	125.252	113.899	125.013	35.9823	107.222	122.387
GENO41	116.151	120.123	125.416	119.263	124.902	121.671	124.77	121.076	121.699	117.337	120.086	116.295	122.474	125.062	129.417	109.998	122.407	114.013	124.453	122.859	113.909	114.041	124.408	125.966	109.879	117.326	116.097	111.156	39.05	107.55	133.051	108.397	120.11	39.7854	132.87	0	124.172	127.195	132.296	128.04	109.283	116.969	134.583	133.944	134.27	134.227	132.707	123.104	126.939
GENO42	115.939	121.9	125.31	117.445	124.668	121.282	125.647	119.706	120.81	125.512	115.71	116.841	128.809	88.4993	122.803	112.718	122.037	113.271	116.954	123.992	110.52	109.029	119.234	109.362	121.993	116.289	120.334	108.999	124.604	131.879	83.868	133.358	121.15	125.13	83.5941	124.172	0	80.1101	83.8244	89.5245	109.264	98.1881	102.989	103.522	101.381	102.844	84.4504	90.7605	110.678
GENO43	114.939	125.883	124.651	119.387	124.169	123.009	125.272	123.404	124.916	123.483	115.271	116.693	125.387	76.1139	123.575	117.768	121.634	113.304	113.836	123.185	114.732	112.829	121.152	117.706	118.849	115.954	123.25	116.719	126.863	125.355	39.8741	126.139	120.608	127.671	40.0234	127.195	80.1101	0	39.7421	76.254	109.087	78.5038	111.858	120.374	110.81	120.265	40.2791	102.755	118.253
GENO44	119.301	131.187	130.065	125.075	129.469	128.84	130.724	128.849	130.288	128.681	120.817	122.252	130.096	79.8673	129.373	123.548	127.377	119.069	118.852	128.533	120.606	117.853	126.404	122.419	124.236	121.292	128.669	121.843	132.634	130.22	35.4324	130.983	125.811	133.544	35.3689	132.296	83.8244	39.7421	0	78.6257	114.869	81.9909	114.586	125.22	114.139	124.776	34.6241	107.285	122.483
GENO45	118.205	125.169	126.944	119.746	126.208	123.43	127.302	123.654	124.798	123.427	119.062	119.102	123.016	30.406	126.143	117.812	123.684	113.184	119.051	125.588	116.399	113.365	122.557	113.484	122.438	117.447	122.736	115.419	128.805	128.837	79.9812	129.814	119.122	129.156	79.2017	128.04	89.5245	76.254	78.6257	0	110.312	92.6591	108.911	110.445	108.957	109.929	79.4421	102.911	114.588
GENO4	99.0279	82.6797	80.15	81.5727	78.4639	79.5207	79.7024	79.7869	81.7547	90.2703	80.975	101.479	105.718	106.924	107.529	96.1142	77.6695	96.6852	107.422	78.2415	97.519	100.133	87.1435	109.065	96.8477	74.2884	94.7178	106.162	109.743	110.774	115.624	112.452	81.7543	110.279	115.025	109.283	109.264	109.087	114.869	110.312	0	104.484	119.393	120.969	118.336	120.083	114.562	112.418	115.418
GENO46	113.94	122.209	119.311	117.263	118.317	117.329	119.16	119.077	120.58	113.824	114.283	113.549	108.707	90.8096	124.992	115.399	115.751	113.696	113.598	117.313	117.8	111.332	118.223	119.879	111.465	110.656	116.066	104.121	117.191	103.642	82.4662	105.111	111.543	118.468	82.5629	116.969	98.1881	78.5038	81.9909	92.6591	104.484	0	111.023	115.877	110.471	115.779	82.7437	103.923	112.584
GENO47	126.366	128.732	132.734	126.887	132.359	128.29	133.23	128.729	129.678	127.46	124.889	122.892	125.719	106.767	132.689	124.888	130.404	125.214	126.354	131.77	125.875	121.427	127.651	121.44	125.335	124.683	127.12	110.417	134.651	127.739	115.596	129.438	128.244	135.652	114.531	134.583	102.989	111.858	114.586	108.911	119.393	111.023	0	75.3703	30.6567	76.6925	114.79	96.4211	88.1189
GENO48	125.943	127.383	134.781	125.886	134.829	127.382	135.541	129.226	130.271	129.235	125.729	119.699	128.172	108.355	131.114	121.379	132.654	121.387	125.745	134.283	119.248	116.088	127.894	115.577	126.565	125.247	125.539	110	134.221	134.971	125.947	136.705	128.252	135.033	125.252	133.944	103.522	120.374	125.22	110.445	120.969	115.877	75.3703	0	75.6402	28.8208	125.5	93.4395	101.486
GENO49	125.126	127.707	131.473	125.736	130.785	127.626	132.131	127.363	128.299	126.703	123.669	121.966	124.908	106.788	131.245	123.681	128.979	124.371	125.683	130.655	125.237	120.751	126.652	120.185	124.797	123.245	126.223	110.327	134.369	127.197	115.044	128.87	127.236	135.59	113.899	134.27	101.381	110.81	114.139	108.957	118.336	110.471	30.6567	75.6402	0	76.6418	113.883	96.0668	87.6948
GENO50	125.407	126.837	134.351	125.75	133.877	126.962	134.9	128.993	129.962	128.84	124.969	119.862	127.801	108.073	130.78	120.775	131.795	121.251	124.853	133.389	118.96	116.105	127.284	114.976	126.154	124.258	124.864	109.312	134.538	134.778	125.609	136.245	127.767	135.012	125.013	134.227	102.844	120.265	124.776	109.929	120.083	115.779	76.6925	28.8208	76.6418	0	125.176	93.2067	101.575
GENO51	119.77	130.68	129.404	124.811	128.638	128.54	129.941	128.716	130.352	128.948	120.72	122.086	130.937	80.59	128.976	123.51	126.624	118.6	119.095	127.897	120.579	118.108	125.902	122.854	123.776	121.156	128.871	121.549	133.031	130.091	34.9638	130.769	125.204	133.991	35.9823	132.707	84.4504	40.2791	34.6241	79.4421	114.562	82.7437	114.79	125.5	113.883	125.176	0	107.535	122.576
GENO52	117.165	122.266	128.879	120.891	128.128	121.441	129.378	124.409	125.597	122.652	118.111	115.96	121.631	100.917	127.853	114.92	125.99	116.501	119.696	127.47	114.786	110.15	122.759	115.446	118.175	116.088	120.903	103.199	123.16	120.271	107.394	121.906	121.356	124.401	107.222	123.104	90.7605	102.755	107.285	102.911	112.418	103.923	96.4211	93.4395	96.0668	93.2067	107.535	0	99.8361
GENO53	118.774	127.676	130.664	122.321	129.69	123.541	130.577	125.265	125.808	121.437	123.484	118.478	118.002	112.391	129.709	120.82	127.836	120.474	123.642	129.37	124.628	117.722	125.657	122.456	117.763	119.149	121.457	100.934	127.177	112.327	123.191	113.256	120.007	128.45	122.387	126.939	110.678	118.253	122.483	114.588	115.418	112.584	88.1189	101.486	87.6948	101.575	122.576	99.8361	0
GENO54	113.624	123.679	124.986	117.838	124.761	120.73	125.692	122.982	124.536	119.476	115.962	113.25	118.851	96.5254	126.569	115.804	122.179	114.616	117.616	124.16	116.596	112.261	120.729	116.013	118.378	116.34	119.608	104.449	122.327	117.522	100.484	119.367	118.845	123.28	99.6551	122.367	92.091	95.4481	99.5015	98.3551	109.504	97.4858	96.5229	97.338	95.9495	97.1602	99.3312	92.8523	102.642
GENO55	120.411	131.275	130.187	124.975	129.752	128.859	130.763	129.143	130.582	128.667	121.29	122.094	130.532	80.1567	129.345	123.522	127.363	118.927	119.297	128.669	121.229	118.476	126.46	123.144	124.388	121.748	129.178	122.124	133.054	130.087	36.1426	130.763	125.696	133.822	36.2117	132.77	83.2846	38.8754	33.9276	79.283	115.031	81.6963	114.507	125.192	113.593	124.818	34.3338	107.034	122.399
GENO6	103.41	88.2141	84.3627	81.6387	83.0479	84.8119	84.0086	85.1705	86.9349	93.8145	80.1093	109.406	116.279	118.294	106.156	97.9405	81.9281	97.9071	111.146	82.4558	103.953	107.543	90.6683	115.706	106.086	76.5577	97.5666	110.935	114.419	113.897	126.131	114.792	85.1104	115.325	125.524	114.83	118.584	119.864	125.769	121.371	75.4034	113.194	125.605	127.453	124.652	126.924	125.382	120.368	120.424
GENO56	111.829	119.719	119.997	115.115	119.157	118.726	120.61	118.763	120.23	115.309	112.74	112.027	115.766	86.0516	119.701	111.946	117.688	111.409	112.612	118.41	112.83	107.887	116.713	113.659	113.052	110.813	117.184	108.718	120.721	116.348	80.0648	117.4	112.838	121.539	78.9931	120.497	92.2085	75.8848	78.5323	86.5451	104.639	84.9237	104.62	110.412	103.619	109.838	78.5518	100.151	107.697
GENO57	114.463	124.943	127.165	123.274	126.265	124.349	127.711	124.791	125.516	124.094	121.458	112.664	117.872	97.4138	128.751	118.584	124.387	115.307	120.479	125.854	119.009	113.793	122.213	115.722	118.329	117.547	123.743	108.234	126.76	119.429	104.465	119.957	121.238	127.843	103.548	126.734	97.6505	99.5447	103.09	99.1405	110.839	99.2216	99.8401	102.172	99.5521	101.536	103.462	95.0558	91.0121
GENO58	115.196	119.308	124.44	118.033	122.756	117.047	124.291	119.662	120.322	116.285	113.902	116.532	112.836	122.513	122.326	122.885	121.126	120.559	125.489	122.822	114.091	116.13	119.242	123.052	104.164	115.135	116.518	116.215	123.508	118.388	135.303	119.168	115.578	124.272	134.522	123.864	129.214	128.577	134.241	126.71	108.712	121.708	128.678	128.33	128.085	128.082	134.29	123.441	126.407
GENO59	120.635	126.995	130.818	122.052	130.187	125.399	131.52	127.211	128.452	127.949	122.26	116.235	125.279	101.089	127.781	119.082	127.76	117.747	123.149	129.831	117.97	114.105	124.582	114.618	124.012	119.563	123.332	102.123	130.949	130.331	113.152	132.108	125.06	131.897	111.892	131.229	92.228	107.284	112.423	103.011	116.161	108.788	86.7209	81.4838	86.3301	80.6369	112.603	82.7061	85.7817
GENO60	117.585	129.32	127.424	120.677	127.074	122.736	127.777	125.984	127.277	123.734	121.419	117.52	121.485	93.224	125.828	120.244	124.717	116.574	118.352	126.198	121.473	116.729	123.278	121.87	120.153	118.858	122.202	109.428	127.538	117.573	88.6297	118.888	120.069	128.871	88.2812	127.19	93.0379	85.8974	87.9435	93.4515	111.692	92.4822	99.6511	112.857	99.2099	112.94	87.8777	98.515	82.2757
GENO61	111.752	119.852	126.361	118.532	125.183	118.586	126.477	121.679	123.179	116.714	118.389	114.051	117.764	111.202	123.712	111.235	123.374	113.462	120.595	124.592	118.933	114.421	118.518	118.704	115.537	113.478	119.726	102.83	120.205	108.715	119.851	110.516	119.065	120.754	119.64	119.398	105.233	114.751	119.25	114.101	109.647	106.346	105.119	104.858	104.966	105.695	119.379	96.3037	105.962
GENO62	116.851	114.977	123.809	117.76	122.888	114.281	123.665	115.055	116.192	123.513	111.599	110.209	131.83	110.648	121.24	108.043	120.929	107.643	117.91	122.28	103.979	104.429	113.236	28.741	119.643	113.161	112.346	120.667	126.622	137.024	122.798	138.025	119.794	127.215	122.2	126.458	109.512	117.256	122.288	113.71	109.375	119.483	121.65	115.943	120.685	115.255	122.575	116.229	122.816
GENO63	120.239	129.828	132.091	124.019	131.655	128.128	132.315	126.603	127.573	127.547	122.768	121.824	128.596	94.324	130.888	121.42	129.695	118.611	122.465	130.803	121.284	116.49	126.503	119.867	125.082	121.145	124.776	112.195	131.253	127.852	88.0337	128.31	125.502	132.802	87.2333	131.229	92.9193	85.257	87.5164	94.7619	116.027	98.7668	94.483	108.248	94.0048	108.164	87.173	99.11	84.5031
GENO64	121.229	126.786	130.978	125.908	129.515	125.548	130.811	126.847	127.275	119.066	123.798	117.712	114.567	123.244	128.247	126.755	127.751	122.978	130.233	129.008	130.624	126.179	127.277	128.379	121.721	121.376	127.874	116.582	131.841	112.679	136.594	114.43	121.142	133.006	135.75	132.271	130.193	130.565	135.941	126.673	117.441	119.413	124.525	123.392	123.353	123.142	135.223	121.777	119.263
GENO65	115.319	121.416	126.455	116.365	125.575	121.428	126.362	121.983	122.854	117.032	116.79	112.307	117.658	109.539	121.237	112.993	123.01	113.982	116.079	124.753	116.936	113.591	119.655	116.425	114.747	112.286	114.339	103.126	118.878	109.7	117.224	110.962	117.906	119.613	116.379	118.436	103.627	111.899	116.33	112.118	110.788	104.118	105.181	101.875	104.718	102.316	116.957	97.9511	104.258
GENO66	117.285	126.244	128.493	120.591	127.765	121.743	128.617	123.376	124.122	119.693	121.609	116.504	116.686	111.125	128.047	118.833	125.74	118.609	121.905	127.271	123.034	116.558	124.27	121.13	115.578	117.204	120.309	99.7563	125.041	110.72	121.592	111.674	118.409	126.452	121.053	124.763	109.243	116.686	121.208	113.288	113.484	110.423	87.4954	100.808	86.7946	100.812	121.002	98.638	32.2231
GENO67	110.98	121.067	123.539	117.78	122.963	119.937	123.772	121.291	122.845	117.608	115.409	112.69	115.985	108.153	122.533	112.743	120.45	112.002	116.752	121.864	117.689	112.385	117.02	117.091	114.651	111.072	118.928	101.396	116.91	108.884	116.555	110.179	116.529	117.143	116.098	116.122	103.246	111.389	115.983	110.227	106.945	104.223	106.778	105.613	106.447	105.787	116.009	93.0959	104.946
GENO7	103.226	111.049	112.532	103.17	111.523	105.112	112.828	108.505	109.591	104.266	99.8236	105.467	111.379	116.819	114.295	101.551	109.825	101.215	107.576	110.847	86.5097	93.472	108.438	116.815	36.7853	103.584	105.131	98.3582	108.394	94.0734	122.711	95.8894	109.499	109.091	122.648	108.583	119.868	117.27	122.511	120.505	94.1048	109.297	122.907	123.488	122.455	123.315	122.178	116.456	115.139
GENO68	110.568	121.39	125.857	117.284	125.164	120.985	125.712	123.739	125.089	116.656	118.613	115.181	119.563	112.736	122.741	113.218	122.67	112.434	121.67	124.026	119.444	113.811	119.662	119.104	117.418	113.654	119.261	102.168	117.541	110.498	120.539	111.902	119.454	118.264	119.797	116.953	108.08	115.264	119.919	115.155	110.975	105.436	108.442	105.186	107.756	105.501	119.968	97.423	107.399
GENO69	112.065	85.919	89.1937	86	88.623	85.6139	89.1319	88.1106	89.7254	98.2881	85.6578	109.101	116.87	121.455	114.578	100.374	87.3251	105.277	121.607	88.1906	109.207	112.733	98.549	115.992	113.012	89.2253	94.3447	116.521	122.347	123.651	130.505	125.348	88.2007	123.584	129.727	122.674	120.415	124.866	129.977	124.523	80.1732	121.45	129.293	129.711	128.048	129.576	130.098	122.203	124.697
GENO70	113.139	118.217	121.705	117.36	120.498	117.815	121.301	117.59	118.548	104.467	114.996	117.014	34.7664	120.284	122.967	126.223	118.16	120.637	126.894	119.456	129.549	123.755	124.756	132.286	114.406	112.699	117.599	111.228	123.524	99.255	132.224	100.561	102.827	124.625	131.607	123.959	129.31	126.146	130.99	123.84	106.395	110.078	127.02	129.524	126.429	128.946	131.743	122.227	119.181
GENO71	105.605	114.862	120.148	111.471	118.244	115.729	119.593	115.149	116.211	103.986	114.652	116.493	102.841	122.506	120.041	106.251	117.285	106.266	121.349	118.293	117.651	117.796	119.723	124.995	108.56	112.591	109.884	109.538	117.51	98.4713	130.514	99.5166	107.379	118.645	130.6	117.738	126.147	124.921	130.446	126.246	104.656	113.743	130.158	130.014	128.668	129.584	130.838	124.686	124.195
GENO72	110.276	125.842	126.323	122.355	125.341	121.283	125.812	125.823	126.712	105.112	118.56	117.658	98.6712	125.348	128.981	118.297	123.424	119.095	122.194	124.216	129.988	122.606	127.605	136.84	95.1087	116.318	119.86	93.0994	107.048	41.2453	130.104	42.1457	109.589	108.132	129.951	106.924	131.609	125.338	129.602	128.406	111.357	103.9	127.612	134.94	127.239	134.905	129.772	120.363	111.25
GENO74	109.3	98.4081	106.54	101.263	105.528	96.7817	106.05	96.9132	96.6683	106.462	99.9716	108.874	116.044	118.025	107.971	103.311	102.973	104.903	112.902	105.109	100.651	106.281	108.102	112.485	106.692	90.2398	34.2776	110.128	116.068	119.074	127.91	119.82	101.763	117.003	126.891	115.918	119.212	122.202	127.492	121.618	93.8718	114.339	126.447	124.842	125.458	124.402	127.806	119.973	120.67
GENO8	109.714	111.696	115.547	107.085	114.496	106.592	115.766	107.859	108.862	114.666	107.257	94.6866	119.475	116.703	118.414	101.318	113.002	108.061	113.388	114.755	105.7	109.198	114.387	111.342	106.895	107.724	109.566	112.215	116.466	118.839	125.613	120.328	111.829	117.195	124.812	116.5	118.265	119.975	125.003	119.913	101.187	113.929	124.298	120.883	122.875	120.549	125.112	117.27	120.825
GENO75	97.4233	103.017	110.21	102.724	109.298	101.12	110.376	105.66	106.968	111.409	102.816	110.656	118.452	116.616	114.963	100.768	107.424	102.979	111.827	108.745	107.79	111.544	105.586	116.751	113.813	96.7571	106.899	116.907	115.017	120.977	124.133	122.692	107.243	116.485	124.052	115.496	117.039	118.271	123.346	119.713	90.88	115.345	130.638	128.61	129.805	128.167	124.166	120.291	124.426
GENO76	105.362	115.453	120.335	111.904	118.989	115.611	120.07	115.487	116.501	104.032	115.228	116.137	103.442	122.423	120.507	107.014	117.355	106.562	121.614	118.804	118.613	118.688	120.241	125.402	108.727	113.316	110.323	109.791	117.911	98.208	130.926	99.4746	107.913	118.99	130.643	117.78	126.557	125.228	130.69	126.15	105.361	114.076	129.894	130.002	128.6	129.786	130.814	124.882	124.456
GENO77	80.8497	113.995	116.066	111.619	114.242	109.189	114.752	113.037	114.112	107.507	109.566	110.829	92.9721	118.704	115.649	112.951	112.198	113.282	119.414	113.6	119.1	117.258	114.57	125.593	109.396	106.771	109.557	108.812	113.025	96.8392	128.777	98.7684	104.394	114.193	127.847	113.12	123.662	122.664	127.502	122.56	101.196	110.342	127.612	129.299	126.735	128.831	128.089	119.807	119.144
GENO78	111.744	128.199	128.397	124.136	126.901	123.789	127.427	128.518	129.821	106.998	120.139	119.376	100.554	126.888	130.485	119.909	125.263	121.071	123.995	126.018	131.482	124.444	129.286	138.679	97.0987	118.398	121.992	94.3874	109.335	42.3446	131.843	41.8221	111.638	109.943	131.589	109.096	132.765	126.824	132.138	130.319	113.28	105.451	129.351	136.82	128.932	136.338	131.58	122.154	113.422
GENO79	137.967	137.399	143.613	136.909	142.504	137.808	143.684	138.328	139.203	134.873	136.829	136.03	127.239	139.907	144.294	144.053	141.017	141.334	151.063	141.856	145.365	142.662	142.652	144.192	146.21	136.8	142.82	145.088	152.218	149.697	154.18	151.022	130.038	153.622	153.163	152.651	149.394	148.586	153.455	143.134	131.693	142.257	149.508	144.378	148.621	143.982	153.194	145.956	148.021
GENO80	111.741	100.361	106.383	103.444	105.778	101.252	106.842	101.025	101.551	125.423	97.9051	110.932	144.083	120.639	110.011	93.8712	104.386	94.512	111.59	104.977	84.9683	102.879	99.6503	106.697	116.385	97.2198	102.217	127.803	126.5	149.223	126.664	150.43	119.277	127.191	126.596	125.988	115.964	120.959	126.11	123.181	93.7379	129.406	136.591	130.926	135.405	130.498	126.011	126.929	137.807
GENO81	111.131	121.765	124.555	118.177	123.179	118.835	124.276	121.785	122.706	110.043	114.601	108.744	104.828	116.365	126.202	117.347	121.471	117.481	118.283	122.636	120.209	112.38	121.953	121.45	101.825	113.481	116.812	98.6769	114.785	82.3618	126.007	83.0706	111.905	115.272	125.604	114.875	121.487	120.232	125.376	119.441	109.126	104.833	118.358	119.793	117.148	119.236	125.043	111.786	106.02
GENO82	103.47	105.337	105.564	101.757	104.577	99.6122	105.946	101.101	102.359	108.174	99.536	79.2566	113.022	117.753	111.999	98.9427	102.666	100.648	112.716	104.231	98.9605	104.924	105.198	112.424	104.962	99.1159	103.694	112.064	114.151	120.418	123.568	122.059	104.42	114.463	123.312	113.813	117.8	118.118	123.357	120.656	92.3125	114.846	129.073	125.813	128.001	125.528	123.599	118.979	123.875
GENO83	109.786	106.293	117.637	108.388	116.172	103.374	117.356	108.148	108.835	118.556	104.145	111.294	130.793	114.636	116.286	101.781	114.499	107.544	112.286	115.884	97.8522	104.188	106.369	108.185	107.921	106.882	108.03	118.708	127.554	129.874	122.147	130.438	115.639	129.056	121.743	127.2	114.337	115.975	121.442	118.143	99.0283	118.857	125.848	123.702	124.54	123.119	121.439	116.88	125.25
GENO84	111.225	127.076	127.245	123.366	125.677	122.241	126.581	126.833	128.099	105.42	119.435	118.854	100.18	126.531	130.084	118.781	123.889	120.769	123.715	125.125	131.167	123.116	128.066	137.816	97.6151	117.804	121.03	94.2074	107.965	42.6367	131.057	41.373	110.289	109.103	131.009	108.549	132.375	125.848	130.944	129.556	112.347	104.429	128.669	136.013	127.909	135.793	130.673	121.463	112.584
GENO9	103.591	107.987	111.808	105.757	109.95	103.978	111.399	105.588	106.671	101.55	101.574	104.452	100.709	112.277	116.634	99.6074	107.922	105.85	109.52	109.163	106.802	104.658	107.354	115.022	93.7915	99.9911	103.417	94.1137	107.553	88.9495	121.56	89.9126	100.307	108.904	121.057	107.353	116.159	115.923	120.758	115.934	95.357	102.078	119.609	121.717	118.657	121.251	120.41	112.336	109.967
GENO85	111.245	127.018	127.644	123.239	126.453	122.434	126.993	127.269	128.473	106.066	119.388	118.573	99.594	126.517	130.256	118.617	124.507	120.117	123.399	125.436	130.868	122.793	128.864	137.803	96.3749	117.83	120.753	93.3058	108.656	39.1222	131.281	42.4304	110.996	108.976	131.225	108.177	132.283	126.048	131.055	129.599	112.526	104.132	128.926	135.675	128.061	135.504	130.879	120.853	112.243
GENO86	107.247	109.108	109.283	110.49	108.912	108.288	109.514	109.567	111.17	112.443	108.447	109.566	122.114	120.582	110.243	103.061	107.342	107.53	122.309	108.03	108.384	110.175	111.631	120.143	110.084	101.777	106.362	115.122	120.888	121.676	125.822	123.696	108.286	121.714	125.075	120.673	120.876	119.917	125.156	122.792	98.2634	117.697	134.174	131.198	133.093	130.348	125.253	120.847	128.355
GENO87	109.239	110.033	110.59	112.089	110.391	109.919	110.809	110.51	111.686	113.544	110.087	110.998	123.42	121.988	110.789	103.445	108.878	108.985	124.05	109.219	109.564	111.147	111.891	121.534	110.837	103.065	107.601	115.876	121.351	122.92	127.385	125.139	109.545	122.68	126.596	121.393	122.686	121.402	126.783	124.696	99.9657	119.394	135.84	133.325	135.071	132.666	126.547	123.04	129.887
GENO88	108.409	109.95	109.896	111.707	110.502	109.039	110.562	110.522	111.652	113.739	109.766	110.82	123.881	121.362	110.817	104.005	108.525	108.856	123.953	109.25	109.952	111.663	111.96	121.251	111.717	102.683	106.692	116.288	121.911	122.807	126.586	124.64	109.597	122.474	125.712	121.633	122.606	120.998	126.123	124.055	100.009	118.82	135.266	132.207	134.304	131.793	126.184	122.542	129.107
GENO89	107.314	109.013	109.655	110.271	109.47	108.321	109.767	109.699	110.48	112.394	108.285	110.038	122.628	120.454	110.127	102.915	107.571	108.044	122.792	108.333	108.337	110.29	110.688	120.891	110.18	101.685	105.997	114.668	120.632	122.123	125.717	123.92	108.452	121.896	125.018	120.717	121.215	120.009	125.25	122.701	98.1837	117.938	134.366	131.923	133.671	131.265	125.337	121.371	128.917
GENO90	111.792	112.956	118.065	114.287	116.204	111.042	117.252	112.01	112.648	107.355	110.593	111.312	89.9209	115.048	119.503	114.959	113.913	111.511	83.5038	115.714	114.126	113.645	118.177	121.34	109.053	109.559	109.983	108.157	118.327	107.288	121.501	108.077	110.958	119.163	121.434	118.355	117.783	115.629	121.36	118.393	101.156	107.177	121.827	122.736	120.985	122.306	121.509	117.037	116.011
GENO91	104.213	108.198	117.027	108.937	115.935	109.228	117.354	111.231	112.234	115.176	105.271	101.829	120.788	111.268	120.481	96.3793	113.397	99.8503	115.199	114.808	99.1768	100.664	108.091	107.083	106.554	104.808	110.554	108.207	114.299	115.391	117.477	116.857	113.498	115.21	116.527	113.893	108.627	112.137	117.029	114.33	99.2823	111.41	121.876	116.946	120.682	116.656	116.69	110.267	115.264
GENO92	104.652	105.266	115.972	108.711	115.592	104.878	116.224	107.061	107.423	114.298	103.355	103.713	122.192	111.693	119.404	94.5343	112.984	94.7622	111.734	114.537	97.4308	98.8379	108.132	106.011	104.593	99.5187	108.593	111.663	113.819	119.513	118.402	120.323	111.149	114.62	118.241	113.197	110.188	113.55	118.35	114.074	97.0227	114.461	122.704	119.868	121.737	119.251	118.263	111.634	117.336
GENO9#	107.684	94.0219	94.0436	33.9968	92.9224	88.876	94.1179	90.9972	92.4092	95.4343	79.9046	110.639	117.042	117.241	106.488	101.208	92.0445	99.9661	119.112	91.9363	103.846	111.182	100.376	117.62	105.831	87.9861	101.497	112.167	118.489	122.195	126.001	123.401	91.6038	119.26	125.411	118.92	117.789	119.943	125.556	120.126	82.0651	117.793	127.418	126.569	126.419	126.621	125.381	121.224	123.166
GENO93	108.998	110.991	115.591	106.693	113.933	106.31	115.716	107.884	108.736	114.314	106.708	93.7992	118.933	115.537	117.616	100.979	112.505	106.818	112.482	114.332	104.628	107.924	114.091	110.049	106.111	107.106	109.305	111.781	115.806	118.245	124.735	119.758	111.279	116.323	123.551	115.626	117.061	119.014	124.29	118.424	100.281	112.846	123.217	119.148	121.647	119.034	124.408	116.367	119.992
GENO94	32.3489	111.834	112.291	106.501	111.56	108.372	112.563	110.712	112.084	108.423	103.337	107.354	112.501	114.846	110.648	105.109	109.436	102.86	115.612	110.66	103.167	108.046	108.641	116.201	104.433	102.995	110.407	111.842	115.974	109.795	120.626	111.195	108.635	116.037	119.732	115.44	115.627	114.275	119.257	117.794	98.5849	113.394	125.921	125.451	124.591	124.964	119.663	116.691	118.755
DOLE 102	114.81	108.496	119.959	113.107	119.186	113.147	120.279	109.864	111.158	124.179	109.197	120.509	127.113	126.696	115.006	113.317	116.67	116.27	124.132	117.504	110.36	119.594	115.78	116.401	124.166	112.052	111.162	129.792	129.706	140.503	135.628	141.676	122.032	130.291	135.11	129.25	128.032	129.736	134.765	130.388	104.57	129.933	138.088	133.662	136.827	132.883	135.341	130.834	138.757
DOLE 103	111.89	107.728	117.705	111.898	116.196	110.63	118.032	104.98	106.522	113.422	101.951	111.097	114.515	119.655	115.044	110.68	113.882	107.277	119.69	115.623	106.571	109.598	112.854	118.4	116.946	103.793	112.816	122.788	127.552	126.858	126.521	128.022	112.633	128.323	125.966	127.363	121.911	121.058	125.667	122.996	100.809	115.98	129.153	129.194	128.601	128.324	126.087	123.695	130.131
DOLE 108	131.727	135.575	139.563	132.834	138.484	130.185	138.973	135.066	135.947	134.392	131.235	127.55	126.847	138.926	134.261	134.449	136.72	135.268	144.506	136.883	138.306	136.989	136.902	140.51	135.959	127.675	131.416	133.987	139.133	134.581	150.411	135.953	129.679	140.351	149.344	140.127	144.299	143.895	149.529	142.4	128.605	132.902	144.984	141.408	144.033	140.669	150.032	139.618	140.807
DOLE 10	105.731	98.2144	112.395	102.967	111.035	95.928	112.454	99.3009	100.125	109.288	101.288	106.374	116.881	116.226	108.701	99.5379	108.592	97.5459	113.316	109.715	102.315	106.407	108.974	109.538	109.55	98.8783	100.358	112.379	117.464	124.632	124.96	126.474	103.614	118.679	124.331	117.91	116.442	118.626	124.34	119.659	94.9411	115.508	127.416	122.576	126.219	121.589	124.143	117.358	124.737
DOLE 110	112.646	128.455	129.122	124.844	127.463	124.084	128.159	128.473	129.872	107.947	121.236	121.027	102.176	127.856	131.423	120.365	125.984	122.13	125.132	126.741	132.435	124.775	130.08	139.385	98.2092	119.149	122.676	95.7989	109.657	44.6435	132.676	43.4327	112.51	109.776	132.072	109.157	133.988	127.589	132.216	131.219	113.867	106.202	129.823	137.726	129.212	137.372	131.917	123.814	114.07
DOLE 111	108.609	107.935	109.509	105.585	108.778	107.428	109.104	105.145	106.234	111.518	98.4803	111.981	114.963	118.192	110.42	99.9973	105.751	104.42	118.693	107.428	100.349	105.77	107.364	117.479	106.684	98.6475	110.327	114.596	117.595	122.088	126.957	122.985	106.948	118.399	126.661	117.659	119.85	120.868	126.276	121.291	93.7128	119.327	128.902	126.457	127.817	125.546	126.854	122	125.654
DOLE 113	113.514	101.856	107.961	104.938	107.516	102.555	108.264	102.901	103.143	127.684	100.568	113.063	145.716	123.442	112.255	95.5144	106.321	97.4274	113.193	106.762	86.8153	105.585	101.542	109.48	118.059	99.6549	104.109	129.514	128.607	150.808	128.706	151.89	121.583	129.002	128.76	128.069	118.369	123.331	128.518	126.304	96.0006	131.379	139.652	133.544	138.3	132.812	128.332	129.094	140.105
DOLE 114	112.244	111.906	114.193	107.64	113.818	110.699	114.376	108.649	109.126	117.576	106.721	119.7	123.569	124.04	42.0991	116.351	112.138	111.001	122.675	113.082	110.24	117.602	109.98	122.291	117.472	105.936	107.389	119.533	130.365	130.096	129.819	131.236	112.878	130.743	129.705	130.257	124.46	124.65	129.719	126.744	107.478	125.618	133.036	131.658	131.871	131.214	129.833	128.513	130.209
DOLE 115	111.617	112.16	114.327	107.293	114.047	110.769	114.873	108.693	108.979	117.317	106.227	119.539	123.677	124.168	41.7472	116.088	112.241	110.094	122.569	113.189	109.955	117.837	110.925	122.185	116.944	105.461	107.287	118.586	130.596	130.031	130.042	131.521	112.626	131.236	129.435	130.312	124.217	124.468	129.683	126.863	107.272	125.388	132.837	131.405	131.822	130.968	129.548	128.287	129.922
DOLE 118	107.945	108.127	110.136	104.617	109.233	105.636	110.622	102.819	104.324	113.493	99.5266	114.871	119.771	123.11	113.641	106.304	107.238	112.272	122.953	108.156	109.399	112.365	106.734	124.911	111.625	107.147	107.634	117.991	123.876	122.804	129.139	124.619	113.212	125.127	128.256	123.973	122.709	123.176	128.433	126.816	96.6525	119.443	133.692	133.221	132.668	132.882	128.265	126.92	129.769
DOLE 11	114.045	111.327	116.964	111.854	116.026	114.651	116.697	108.068	108.736	120.475	110.945	118.866	124.326	123.555	111.751	107.457	113.841	112.146	120.437	114.812	106.871	113.964	114.235	115.478	118.982	108.451	108.019	123.972	122.461	135.675	131.843	137.095	117.233	123.446	130.983	122.115	124.763	125.727	130.826	126.88	101.623	125.839	134.695	131.382	133.899	130.771	131.358	126.877	133.908
DOLE 121	114.58	108.489	116.676	105.416	115.722	104.111	116.751	100.992	101.537	120.799	107.132	115.988	117.454	120.998	108.723	118.772	113.987	111.058	121.947	115.183	106.585	112.204	114.247	119.49	121.634	106.37	111.573	125.784	131.08	142.11	131.776	143.114	113.081	131.686	131.088	130.985	123.025	125.472	131.274	123.831	99.7799	126.631	136.196	129.193	135.363	128.751	131.89	128.831	134.955
DOLE 122	109.699	109.069	112.067	106.467	110.513	106.552	111.735	103.638	104.949	114.405	101.071	115.671	120.827	123.492	115.103	108.251	108.808	113.478	124.43	109.67	111.083	113.86	108.716	125.345	112.876	108.877	108.907	119.17	124.895	123.652	129.639	125.594	114.496	126.006	128.787	124.581	123.6	123.678	128.801	127.068	97.8641	119.909	134.533	134.517	133.574	133.91	129.028	128.495	130.43
DOLE 123	112.494	101.585	113.409	105.703	111.499	107.881	112.484	106.457	107.39	118.985	105.027	119.256	119.56	123.476	112.835	118.096	109.314	113.345	124.207	111.005	111.983	118.575	111.499	119.928	124.791	104.438	103.017	129.171	128.506	141.86	134.383	143.248	113.408	129.463	133.328	128.659	122.888	128.518	133.85	126.528	99.3507	129.467	133.138	128.849	131.747	128.26	133.995	128.295	133.486
DOLE 124	108.8	109.575	111.787	105.834	110.247	106.984	112.005	103.871	105.689	114.598	100.478	115.813	121.023	123.615	113.73	107.612	108.966	112.973	124.734	109.439	110.089	113.201	108.405	125.475	111.94	107.911	108.852	119.163	124.355	123.745	129.775	125.433	114.746	125.187	129.023	123.971	123.705	123.728	128.827	127.44	97.5469	120.118	134.512	134.467	133.722	134.127	129.039	128.42	131.22
DOLE 131	122.353	116.812	113.277	106.248	111.932	111.712	112.678	113.067	114.685	115.609	111.482	125.646	127.493	131.314	123.63	118.026	110.723	118.407	131.211	111.53	122.576	125.682	118.765	130.698	120.082	109.532	119.827	126.407	131.257	127.074	139.517	128.638	110.741	131.853	139.072	131.427	132.757	134.03	139.283	134.262	105.086	128.503	136.839	137.937	135.928	137.167	138.708	133.491	133.906
DOLE 133	114.881	117.164	122.175	118.343	120.686	114.52	121.342	117.532	118.263	120.097	114.224	115.563	125.643	115.918	121.745	114.663	118.637	110.227	38.5082	120.429	108.561	111.269	116.738	117.25	110.51	113.703	113.294	115.392	123.514	122.921	119.022	122.777	120.164	124.308	118.642	123.436	116.294	113.369	118.206	118.141	106.554	114.088	125.974	125.369	125.078	124.448	118.321	119.059	122.777
DOLE 137	103.157	108.423	109.205	101.83	107.707	102.149	108.763	109.181	110.301	104.882	104.234	109.196	110.349	116.461	114.184	98.6888	105.584	105.313	111.928	107.239	107.564	108.694	106.613	117.966	97.0408	98.8831	104.3	91.3037	103.935	93.8387	123.919	94.9018	104.121	105.23	123.96	103.682	115.657	118.232	123.535	119.872	96.0623	108.6	123.597	125.338	122.89	124.82	123.965	116.427	113.43
DOLE 138	134.021	134.04	136.117	129.825	134.851	133.717	135.187	135.23	136.135	136.664	132.97	129.744	136.065	142.027	139.786	131.849	132.861	128.952	141.161	133.87	135.193	135.082	136.074	140.593	135.276	129.878	131.43	139.798	144.384	145.955	152.916	147.686	135.823	145.169	152.083	144.98	145.129	146.874	151.775	144.956	126.613	143.91	148.704	145.219	147.803	144.326	152.065	145.837	146.033
DOLE 139	115.409	107.866	117.123	107.435	116.033	101.063	116.547	106.028	107.129	115.841	104.845	112.73	118.695	121.077	117.55	112.271	113.492	104.024	121.403	115.344	110.268	114.212	113.993	118.466	115.291	103.999	107.69	119.495	125.211	128.403	129.41	128.829	111.754	126.421	128.965	124.7	123.929	123.255	129.014	123.855	98.6427	119.086	131.745	128.956	130.679	128.541	129.166	126.06	128.407
DOLE 13	113.662	102.531	108.918	105.997	108.673	103.924	109.123	103.692	104.58	127.893	101.01	113.897	146.335	123.442	112.412	96.2537	107.295	97.3554	114.24	107.628	87.1786	105.555	101.523	108.779	118.464	99.8759	104.884	130.473	128.719	151.527	129.232	152.476	121.876	129.47	129.259	128.498	118.558	123.864	129.048	126.105	96.9126	132.043	139.62	133.584	138.216	133.037	128.494	129.491	140.538
DOLE 142	122.026	122.445	124.412	125.483	123.536	127.814	124.843	124.247	124.589	134.947	117.781	125.168	142.103	132.538	126.609	121.737	122.179	119.547	130.78	122.945	114.684	121.916	121.131	124.369	132.231	115.812	120.126	140.319	140.609	152.767	141.979	154.327	130.36	141.198	141.479	140.805	136.742	135.849	140.96	136.13	112.591	137.067	144.597	139.41	143.285	138.44	141.167	139.846	144.623
DOLE 143	126.795	118.776	129.741	117.061	128.396	120.742	129.389	124.627	125.91	123.238	120.457	123.446	127.53	134.42	130.289	121.869	126.234	120.468	134.204	127.724	124.646	128.174	130.509	132.289	128.157	120.411	120.766	131.078	135.64	139.493	147.746	141.194	122.119	136.407	147.101	135.991	136.529	141.32	146.81	137.985	117.587	137.256	141.357	135.238	140.642	134.596	147.115	135.467	139.786
DOLE 144	109.839	101.196	108.381	103.738	108.039	100.926	107.751	99.937	100.618	112.92	103.135	110.259	114.358	118.278	112.64	105.118	105.988	103.495	120.024	106.635	110.957	114.771	106.167	114.48	118.501	99.8473	104.351	119.164	120.115	126.012	126.056	128.105	104.123	120.962	125.506	119.849	119.223	120.883	125.752	120.742	94.6513	118.734	130.787	128.235	129.637	127.762	125.841	122.469	127.02
DOLE 145	110.373	111.249	118.828	111.011	117.46	111.337	118.471	116.644	117.883	116.825	106.808	113.607	126.537	114.912	116.775	106.363	115.928	107.582	111.276	117.056	105.718	110.593	112.558	112.472	112.144	107.134	111.254	115.615	123.111	123.407	124.298	125.07	113.587	124.068	124.085	123.07	117.252	119.148	123.976	118.082	104.988	118.001	124.358	118.882	123.273	118.308	123.53	117.47	120.603
DOLE 147	132.188	128.31	136.613	130.849	134.864	128.933	135.929	132.689	133.339	133.535	128.287	127.637	131.945	130.859	135.531	128.938	133.395	126.958	136.488	134.831	132.833	132.688	131.886	130.592	136.692	125.446	131.352	136.144	140.616	140.911	141.665	142.604	128.75	142.131	141.04	141.003	137.019	136.095	141.193	133.907	122.655	131.158	140.725	134.959	139.744	134.435	141.043	134.997	138.506
DOLE 148	111.462	99.7552	106.427	102.835	105.757	101.75	106.978	101.127	102.279	125.421	98.395	111.726	143.791	120.979	109.817	93.8687	104.221	95.0734	111.913	104.848	85.6528	103.676	99.6124	107.653	116.579	96.8129	102.358	128.127	126.378	149.177	127.478	150.234	119.919	127.053	127.043	126.326	116.566	121.726	127.056	123.864	93.8592	129.626	137.796	131.633	136.589	130.666	126.69	127.427	138.359
DOLE 149	140.862	140.552	146.621	140.019	145.543	141.035	146.919	141.507	142.285	137.856	139.838	139.128	130.005	142.36	147.783	147.188	144.064	144.91	154.457	144.8	148.52	145.652	145.857	147.406	148.823	139.994	145.649	147.646	154.682	151.598	156.802	153.014	133.129	155.97	155.974	154.854	152.058	151.353	155.888	145.636	135.063	144.74	151.764	146.592	151.128	146.215	156.034	148.627	150.369
DOLE 151	106.205	104.635	105.736	101.972	104.741	103.933	105.253	107.06	108.3	112.152	98.6727	107.956	121.213	120.485	106.8	105.704	102.677	105.64	117.237	104.003	106.246	110.761	107.248	117.623	112.45	96.1266	107.002	115.079	116.64	123.478	128.87	125.196	102.326	117.132	128.142	116.259	121.505	123.023	128.309	123.864	95.1239	117.856	131.242	127.867	130.133	127.599	128.342	122.951	128.707
DOLE 152	109.352	113.65	115.522	106.297	114	113.295	115.068	113.009	114.248	107.26	106.248	109.617	117.256	120.526	122.144	104.604	112.879	107.44	117.586	113.342	113.386	114.195	115.653	120.544	99.199	103.581	111.057	110.249	109.577	98.1664	126.237	98.5702	110.301	110.534	126.059	109.777	121.362	120.743	126.098	123.585	98.0167	113.058	123.183	127.05	121.863	126.573	125.838	119.475	114.547
DOLE 153	127.86	135.081	138.658	133.436	137.652	133.344	138.63	135.34	136.005	127.447	132.874	128.363	111.427	135.94	136.333	139.247	135.374	135.295	144.448	136.586	141.545	137.464	138.718	141.419	136.302	131.228	135.863	134.088	142.633	132.319	148.66	133.83	125.574	143.223	147.901	142.089	144.576	143.332	148.219	138.971	125.514	133.615	141.415	139.827	140.114	139.291	147.804	137.981	135.499
DOLE 154	115.966	119.286	124.08	120.418	122.686	116.064	123.497	119.787	120.701	121.584	115.639	117.544	126.929	117.777	123.869	116.806	120.596	112.546	33.7786	122.56	110.241	112.86	118.684	119.001	111.375	115.934	114.779	116.966	124.983	124.122	120.213	124.497	121.711	125.868	120.021	124.715	117.625	114.757	119.467	120.039	108.311	115.397	127.209	126.737	126.623	125.896	119.438	120.702	124.818
DOLE 155	111.354	100.887	113.708	102.105	112.646	105.131	113.198	106.281	107.234	113.549	97.7746	115.852	113.799	119.898	107.728	111.391	110.441	103.614	118.916	111.829	103.01	109.799	106.996	115.322	108.81	100.191	101.174	116.859	122.032	126.647	129.785	128.086	108.23	122.794	129.215	121.596	122.955	123.737	129.112	123.284	93.0487	119.535	129.716	126.801	128.533	125.646	129.74	122.006	127.526
DOLE 158	106.078	113.556	112.269	106.189	111.647	106.308	111.726	113.947	114.838	109.947	109.326	112.9	113.445	120.809	118.894	102.489	109.081	110.018	115.694	110.461	111.039	111.748	110.32	122.501	100.732	103.957	109.259	93.8865	106.385	96.0584	127.688	97.3431	108.836	107.15	127.85	106.096	119.377	122.395	127.616	123.937	100.934	112.748	128.357	129.705	127.577	129.404	127.585	121.483	116.99
DOLE 159	107.905	119.819	117.151	112.433	116.54	113.91	117.231	119.874	121.146	111.13	109.106	113.65	118.098	119.645	123.889	111.811	113.948	110.931	116.159	115.037	115.943	114.147	114.165	124.763	102.536	108.333	114.709	99.8134	111.277	99.8874	125.061	100.09	113.603	111.77	124.092	111.234	123.876	120.035	124.876	122.683	106.392	112.163	127.014	130.408	125.87	130.003	124.455	121.824	119.78
DOLE 162	106.553	111.554	113.784	112.917	113.317	110.176	114.095	112.738	114.198	115.983	103.87	112.294	126.201	123.84	110.245	102.949	110.86	105.213	116.59	112.538	104.729	112.361	111.883	118.181	114.045	102.531	109.869	115.396	123.7	121.189	127.694	122.365	110.432	124.501	127.476	123.371	123.634	122.269	126.725	126.897	101.08	121.413	131.727	130.614	130.052	129.905	127.014	124.459	128.13
DOLE 163	117.968	122.338	127.191	120.665	126.434	123.886	126.401	122.967	123.604	120.131	121.868	118.537	125.087	127.208	130.951	112.752	123.697	116.122	125.936	124.416	115.627	115.73	126.139	127.634	112.423	118.595	118.176	113.846	42.7398	110.434	134.438	111.268	122.375	42.5498	134.15	43.235	125.762	128.659	134.302	130.288	111.864	119.136	136.157	135.657	135.832	135.879	134.613	124.928	129.069
DOLE 164	117.306	121.541	126.71	120.353	125.987	123.171	125.944	121.776	122.864	118.694	120.779	117.763	123.959	126.086	130.699	111.701	123.246	115.063	125.356	124.046	114.787	114.148	125.554	126.879	111.718	118.007	117.344	113.037	42.1145	109.032	134.054	110.22	121.455	42.3114	133.449	42.2	125.036	127.874	133.588	129.028	110.854	118.442	135.444	135.004	134.966	134.996	133.632	124.006	128.07
DOLE 165	117.815	121.97	127.559	121.271	126.78	124.094	126.498	123.466	124.211	119.826	122.225	118.441	124.852	127.163	131.008	112.45	124.328	116.557	126.21	124.671	115.758	115.557	126.363	127.881	111.983	119.305	118.653	113.683	43.2743	109.243	134.911	109.471	122.392	42.6214	134.84	44.033	125.674	129.148	134.562	130.335	111.65	118.967	136.286	135.417	136.008	135.459	135.065	124.267	128.74
DOLE 166	117.457	121.262	127.003	120.595	125.857	122.963	126.252	122.37	123.362	119.087	121.334	117.25	123.321	126.547	130.489	110.786	123.415	115.597	125.276	124.015	115.236	114.539	125.21	127.059	111.343	117.711	117.604	113.004	42.8502	108.272	133.884	109.643	121.163	44.6833	133.507	43.5767	124.952	127.848	133.393	129.475	110.856	118.087	135.208	134.902	134.862	134.946	133.877	123.758	128.081
DOLE 167	108.98	108.967	110.585	106.794	110.229	108.704	110.293	106.666	107.843	112.392	99.8814	112.432	115.532	118.752	112.033	100.716	107.399	105.53	120.789	108.658	101.467	107.178	108.367	118.596	107.451	100.22	110.895	114.997	118.352	122.162	127.542	123.488	107.609	118.873	127.16	118.15	120.974	121.221	127.063	121.531	94.9071	119.495	129.809	127.105	128.917	126.088	127.647	122.941	126.938
DOLE 168	117.914	109.481	112.802	111.266	111.39	111.741	112.719	106.378	107.586	120.124	107.263	118.672	120.792	127.39	112.708	119.324	109.877	115.867	128.123	110.802	112.935	118.75	115.492	121.615	125.346	108.646	108.437	133.635	131.165	145.072	135.453	146.202	117.454	131.691	134.628	130.865	126.327	128.846	134.905	130.126	103.59	130.683	137.305	133.759	136.147	132.823	134.576	132.022	137.815
DOLE 169	116.071	106.316	111.033	108.797	109.865	109.34	111.504	104.307	105.289	118.838	104.885	116.483	119.299	124.919	110.201	117.21	108.551	113.465	126.191	109.478	110.44	116.86	114.072	119.839	123.258	105.901	105.431	131.573	129.249	143.189	133.961	144.334	115.143	130.076	133.075	128.668	124.581	127.678	133.343	128.175	101.144	128.564	134.763	131.342	133.743	130.547	133.231	130.309	135.461
PI 244034	108.397	97.1994	106.436	94.4907	105.573	94.6877	106.9	91.7625	93.0047	109.644	90.9193	111.336	113.74	115.541	103.051	104.62	103.034	106.857	118.849	104.364	101.948	108.273	101.517	110.409	115.068	95.9011	100.508	120.772	125.597	135.826	127.981	136.527	102.592	125.897	126.91	125.083	116.531	120.751	127.247	118.668	88.7979	121.378	128.115	122.849	126.427	122.501	126.983	122.168	128.204
DOLE 174	122.704	114.105	120.506	116.063	118.925	115.756	120.499	120.153	121.292	125.905	113.676	119.35	131.608	131.243	117.491	112.703	117.448	111.476	131.674	118.137	113.228	121.936	119.604	125.053	123.436	106.997	111.832	128.052	136.11	140.854	140.407	141.904	119.138	137.106	139.428	136.596	133.305	134.266	139.222	134.623	111.982	130.919	140.715	135.437	139.649	134.524	138.827	131.906	138.004
DOLE 175	118.902	122.169	127.812	120.64	126.93	123.589	127.024	123.341	124.262	119.743	122.368	119.139	125.392	128.201	131.241	112.082	124.544	116.785	126.959	125.167	115.936	115.973	126.437	128.346	112.446	119.199	118.428	114.313	43.2766	110.346	135.554	111.711	122.428	42.6257	135.158	44.178	126.514	129.488	135.13	131.333	112.213	120.419	137.254	136.596	136.677	136.652	135.417	125.393	129.466
DOLE 180	117.354	121.539	123.94	116.034	122.095	117.534	123.562	117.631	118.754	105.308	116.337	120.887	90.945	126.913	120.822	121.263	120.455	121.103	128.164	121.737	130.091	126.915	126.946	134.689	112.497	116.956	118.019	111.226	124.144	97.2941	135.701	98.7782	107.478	124.841	135.427	124.075	134.615	130.566	135.684	130.286	110.325	115.424	131.765	133.224	130.956	133.113	135.22	127.163	124.052
DOLE 181	138.256	137.185	144.067	137.813	142.973	138.257	143.731	140.38	141.123	135.755	139.088	139.638	124.318	145.681	143.372	146.197	141.162	143.171	150.907	142.005	148.619	145.371	146.217	148.509	144.226	138.461	138.011	143.432	152.89	145.53	158.206	146.37	133.341	153.54	157.56	153.392	151.876	152.142	157.076	148.656	133.093	144.645	150.501	147.259	149.89	146.444	157.516	147.635	147.9
DOLE 184	133.879	128.557	133.139	124.573	131.975	126.227	132.577	130.931	131.803	130.132	126.67	128.686	136.729	138.721	134.968	126.63	130.097	124.503	139.055	130.57	130.278	132.624	133.14	136.679	131.763	128.136	128.871	137.828	144.165	145.185	150.522	146.098	130.124	145.032	149.935	144.758	141.626	143.761	149.795	141.874	122.637	142.715	146.651	143.277	145.407	142.46	149.959	141.658	145.306
DOLE 185	104.929	92.9252	103.695	102.045	103.404	96.4925	103.784	95.6382	96.261	106.287	96.3194	111.487	111.983	116.104	110.737	104.055	101.759	100.796	111.801	102.635	106.238	110.689	107.975	113.681	113.375	90.797	94.6085	116.188	120.003	123.415	124.65	124.511	96.4201	120.776	124.042	119.421	117.096	118.253	123.909	119.415	88.0517	117.019	127.293	124.636	125.63	124.244	123.989	121.049	123.551
DOLE 19	123.299	121.067	130.597	123.042	129.028	124.691	129.822	126.135	126.832	126.046	122.477	125.413	118.286	130.869	126.488	127.001	127.628	120.689	133.006	128.696	127.108	128.261	126.888	132.793	127.655	118.392	122.779	125.836	133.937	128.952	141.14	130.974	121.644	134.545	140.44	134.149	134.705	135.428	140.603	133.621	116.887	127.688	139.523	136.686	138.951	135.696	140.802	134.329	136.255
DOLE 1	136.839	132.102	138.059	131.448	136.762	132.785	138	133.606	134.128	130.989	130.157	129.583	137.212	138.504	138.664	130.782	135.181	127.22	145.47	135.862	133.212	134.817	133.663	138.26	141.374	126.829	135.416	141.101	149.456	149.511	150.065	150.887	130.617	150.906	149.204	149.763	143.096	144.418	149.428	141.495	126.12	141.722	147.954	143.485	147.127	142.257	149.159	142.037	146.289
DOLE 207	118.519	115.637	118.378	118.08	117.591	115.442	118.671	118.176	119.309	127.682	112.164	118.395	136.318	123.045	123.936	112.762	116.054	108.981	124.914	116.679	109.069	117.753	110.593	118.728	125.488	108.318	119.448	129.277	133.259	145.606	133.951	146.892	122.992	134.326	133.166	133.752	126.755	127.375	132.845	126.197	105.109	130.327	137.569	130.853	136.481	129.608	133.075	129.481	138.734
DOLE 22	114.115	108.788	114.259	104.308	113.76	104.821	114.131	108.083	108.88	118.65	98.0294	116.568	117.607	121.051	112.108	111.75	111.285	114.126	119.21	112.364	106.099	109.869	107.716	120.314	111.645	102.866	109.465	121.639	124.217	128.964	129.454	129.519	111.378	125.301	129.171	124.1	123.046	124.095	129.211	123.951	97.0945	121.872	133.166	132.553	132.363	131.699	129.348	125.319	130.418
DOLE 23	115.222	102.293	113.725	105.212	112.719	106.79	113.844	103.421	104.184	117.926	99.4156	114.211	112.562	119.584	108.761	110.882	109.729	106.06	124.078	111.188	102.11	109.809	108.788	112.937	119.185	99.0751	101.705	126.128	130.812	141.693	130.377	143.015	110.437	131.523	129.503	130.583	120.368	124.506	129.544	122.82	98.1785	125.281	130.504	124.783	129.296	123.737	130.203	123.589	132.649
DOLE 24	124.536	118.657	122.8	114.014	121.683	117.956	122.734	122.454	123.974	126.954	114.826	127.743	133.113	129.235	121.966	115.964	119.372	113.879	128.312	121.06	112.182	119.926	121.028	127.52	122.471	112.674	122.585	131.43	135.338	140.198	137.073	141.931	122.295	135.588	136.68	135.314	133.014	130.899	135.902	133.066	107.82	130.065	140.631	136.822	139.697	136.207	136.338	133.519	140.793
PI 86754	129.782	124.017	128.233	119.542	127.317	123.855	127.553	128.106	129.534	133.399	120.941	133.667	137.908	134.162	126.524	121.076	124.937	119.935	132.926	126.373	117.489	123.862	125.62	132.869	127.987	118.786	127.035	136.263	139.359	145.504	141.439	146.641	128.178	139.892	140.973	139.371	137.456	135.636	140.434	137.484	114.544	134.918	145.485	141.306	144.8	140.621	140.912	137.648	146.208
PI 62750	130.259	124.69	132.125	122.384	131.145	125.813	131.683	125.156	125.944	126.67	124.808	126.016	131.741	136.928	132.201	122.962	129.508	122.67	139.393	130.249	126.477	132.192	132.886	132.385	135.034	122.904	123.423	139.374	142.792	148.263	149.585	149.823	128.286	143.888	148.417	143.527	139.581	142.918	148.745	140.093	119.501	139.519	143.679	138.498	142.941	137.961	148.805	139.87	142.634
DOLE 28	111.331	106.459	119.003	110.769	117.916	103.653	118.765	107.959	108.977	115.379	108.641	110.65	121.536	119.637	114.694	106.699	115.32	102.596	92.1993	116.622	106.526	110.608	114.461	113.669	111.26	106.779	106.036	114.671	121.816	125.02	126.027	127.038	111.417	122.599	125.374	122.181	118.8	119.944	125.309	122.638	102.551	116.944	129.535	126.144	128.582	125.206	125.253	120.034	126.087
DOLE 29	128.877	123.089	127.864	118.274	126.495	122.991	127.761	127.092	128.637	131.862	119.648	132.858	136.853	133.083	125.848	120.335	124.885	118.831	132.763	126.318	116.311	123.383	126.339	131.632	127.233	117.341	126.879	136.024	138.713	144.855	140.682	146.384	127.339	139.115	140.311	138.816	137.258	134.777	139.854	136.541	113.264	134.229	145.094	140.726	144.309	139.924	140.224	137.131	145.776
DOLE 2	123.532	122.239	128.263	122.425	127.325	122.887	127.756	125.141	126.163	120.229	123.539	125.118	110.481	130.772	128.587	130.204	125.401	126.905	135.891	126.186	132.934	129.307	130.065	133.155	129.106	122.195	122.567	127.389	136.758	130.547	143.16	131.814	117.774	137.439	142.38	137.517	136.479	136.861	142.459	133.917	116.231	129.308	136.216	132.894	135.526	132.165	142.707	132.629	133.248
DOLE 34	129.661	123.499	128.424	119.226	127.438	123.724	127.812	127.706	129.5	133.05	120.361	133.565	137.328	133.758	126.271	120.998	125.235	119.338	133.191	126.181	116.757	123.846	126.331	132.021	127.444	118.238	127.325	135.989	139.656	145.493	141.858	146.723	128.081	139.746	141.411	139.289	137.273	135.883	140.608	137.302	114.313	134.624	145.345	140.537	144.586	139.836	141.075	137.323	146.046
DOLE 35	117.924	109.299	112.612	111.06	112.022	111.843	112.762	106.018	106.828	120.816	107.583	118.552	121.258	128.272	112.56	119.347	110.13	115.869	128.632	111.023	112.519	119.212	116.226	122.052	125.263	108.037	107.756	133.465	131.16	145.316	135.882	146.694	117.745	131.737	135.433	130.664	127.429	129.324	135.594	131.175	103.909	130.892	137.385	133.924	136.006	133.102	134.853	132.41	138.039
DOLE 36	115.542	114.711	122.204	116.407	120.975	114.878	121.587	120.014	121.029	122.095	113.162	115.863	130.723	119.27	121.858	113.712	118.717	110.133	114.434	120.902	112.486	115.919	116.064	116.329	120.078	111.168	115.637	122.752	125.604	129.283	128.536	130.449	118.901	126.738	128.286	125.504	122.24	123.608	128.375	122.201	109.277	121.235	128.332	123.071	127.126	122.878	127.932	123.226	125.435
DOLE 39	134.555	134.435	139.466	132.982	139.265	132.76	139.348	133.618	134.463	132.844	132.327	135.113	113.831	138.222	138.802	141.575	136.496	140.241	148.944	138.186	145.678	141.635	140.8	144.78	140.761	130.825	135.32	138.937	147.885	137.267	152.663	137.913	123.973	148.871	151.7	148.252	148.631	146.566	151.516	141.018	128.586	136.377	145.607	143.733	144.991	143.184	151.893	144.251	142.723
DOLE 3	140.564	139.867	146.659	140.426	145.355	140.998	146.289	142.946	143.739	138.253	141.951	142.483	126.226	148.13	145.763	149.288	143.767	145.709	152.976	144.467	151.589	148.068	148.497	151.06	147.061	140.868	140.465	145.971	155.123	148.147	160.499	148.866	135.772	155.957	159.47	155.899	154.237	154.577	159.373	150.92	135.737	147.639	152.828	149.591	152.119	148.838	159.781	150.133	150.44
DOLE 42	128.85	123.24	127.568	118.877	126.481	122.754	127.172	126.866	128.716	131.979	119.877	132.059	136.282	133.21	125.509	119.068	124.556	119.026	132.172	125.67	116.316	123.393	125.72	131.049	126.676	117.311	126.36	134.799	138.349	143.784	140.839	145.061	127.326	138.857	140.246	138.411	136.87	134.969	139.751	136.684	113.36	133.754	144.495	140.127	143.657	139.374	140.228	137.188	144.827
DOLE 49	109.865	106.839	112.431	106.631	111.663	110.403	112.832	103.79	105.061	114.693	105.812	115.059	120.015	119.987	105.826	104.315	109.383	107.601	116.237	109.925	103.779	109.326	109.703	112.369	114.814	103.73	104.466	119.043	118.419	130.729	127.989	131.655	112.06	119.03	126.952	118.044	120.218	121.646	126.756	122.664	96.288	120.965	131.401	127.395	130.458	126.531	127.183	122.901	130.17
DOLE 4	128.617	123.047	127.195	118.63	126.234	122.179	127.044	127.272	129.025	132.069	119.836	132.425	136.579	133.362	126.114	120.36	124.289	118.884	131.739	125.634	116.774	124.175	125.746	131.333	126.923	117.594	127.434	135.231	138.697	144.724	141.103	145.549	127.232	139.104	140.384	138.607	136.898	134.944	139.994	136.844	113.182	134.045	144.961	140.72	144.21	140.01	140.22	137.014	144.839
DOLE 51	122.686	115.715	120.634	116.346	118.951	119.265	119.6	122.279	123.108	119.962	117.592	121.475	115.944	127.875	124.873	119.756	117.67	118.183	129.313	118.81	124.16	127.929	124.426	127.581	128.469	112.883	115.64	125.63	132.343	131.569	139.77	132.624	116.6	132.967	139.476	131.979	134.243	134.272	139.507	130.963	109.251	127.128	140.047	136.989	139.187	136.353	139.62	130.3	139.008
DOLE 54	120.859	113.057	118.692	114.081	117.481	114.881	119.208	118.758	120.019	125.307	112.762	118.296	130.009	129.327	115.555	111.569	116.19	110.035	129.587	116.604	112.357	119.77	118.168	123.182	122.182	106.151	110.598	126.548	134.34	138.995	138.148	140.579	118.084	135.048	137.35	134.617	131.758	132.238	137.117	132.564	109.991	128.883	139.413	134.063	138.466	133.208	136.662	130.708	136.336
DOLE 55	125.68	120.21	124.874	115.783	123.435	119.386	124.521	124.058	125.874	129.601	116.434	129.759	133.656	130.516	123.47	117.419	121.508	116.074	130.201	122.796	114.374	121.467	123.569	129.412	124.084	114.942	124.292	132.805	135.854	141.318	138.437	142.783	124.032	136.517	137.701	135.94	133.845	132.325	137.598	133.95	110.264	130.934	142.69	138.131	142.002	137.503	137.748	134.41	142.725
DOLE 58	108.612	105.692	111.532	106.23	110.461	109.906	111.464	103.733	104.625	113.54	105.655	113.678	118.174	118.566	106.872	103.365	108.209	106.552	115.641	109.303	102.208	108.146	108.988	111.089	114.249	102.473	102.884	118.845	117.506	129.983	127.577	131.089	111.235	118.476	126.566	117.097	118.97	121.13	126.5	121.569	95.22	121.001	129.838	125.042	128.834	124.312	126.899	121.066	128.687
DOLE 59	127.274	121.498	126.072	117.358	124.523	121.166	125.632	124.999	126.78	130.194	117.938	130.904	134.75	131.808	124.607	118.296	122.73	116.891	130.461	124.12	114.749	121.365	124.265	129.849	125.125	115.926	125.125	134.188	137.09	143.066	139.854	144.111	125.626	137.349	139.159	137.044	135.831	133.767	138.591	135.373	111.505	132.598	143.524	138.974	142.512	138.125	139.474	135.36	143.787
DOLE 63	112.207	110.331	113.402	107.674	112.088	107.742	113.369	106.145	107.548	118.373	99.9542	111.907	124.591	118.184	113.911	105.677	109.44	102.666	118.348	110.712	99.575	106.94	107.255	115.836	110.772	102.445	106.883	120.526	122.745	128.494	126.586	130.661	114.435	123.736	125.974	123.677	121.617	120.128	125.699	121.534	97.58	118.93	129.455	127.078	128.37	125.912	125.316	122.063	130.273
DOLE 64	122.345	122.347	125.022	125.692	124.349	127.535	125.679	124	124.974	134.877	117.889	125.665	141.985	132.284	126.917	121.925	122.866	119.647	130.506	123.936	114.657	121.936	121.488	124.751	132.172	115.996	119.866	140.749	140.63	153.015	141.209	154.345	130.248	141.288	140.719	141.3	136.824	135.365	140.506	135.604	112.514	136.822	144.673	139.768	143.421	138.914	140.663	139.901	144.995
DOLE 65	132.12	128.459	136.384	130.138	134.814	128.652	135.874	132.587	133.285	133.291	127.51	127.831	131.911	130.202	135.572	129.203	133.256	126.797	136.466	134.68	132.658	132.496	131.481	130.029	137.044	125.082	131.007	135.755	140.819	141.159	141.156	142.664	128.831	142.233	140.31	141.135	136.247	135.554	140.452	133.14	122.646	131.003	140.184	134.638	139.123	134.052	140.177	135.147	138.279
DOLE 6	110.776	100.007	106.075	102.533	105.791	101.564	106.717	102.345	103.032	125.355	98.0545	112.146	143.601	121.044	109.196	95.4329	104.327	94.9117	112.275	104.539	86.0157	103.897	100.203	108.265	116.225	96.4476	103.055	127	126.893	148.498	126.783	149.665	118.61	127.408	126.74	126.391	116.538	120.945	126.669	123.762	93.0905	128.806	137.472	131.819	136.031	131.029	126.109	127.086	137.928
DOLE 70	119.503	112.543	121.008	114.705	120.146	110.039	120.927	118.669	119.795	128.709	112.991	127.026	127.62	127.863	120.241	119.786	117.65	115.86	128.399	118.84	114.066	120.77	118.924	127.235	121.883	114.064	121.674	129.673	131.147	139.795	135.511	140.93	122.308	131.647	135.135	130.532	128.623	129.485	134.477	131.557	106.378	129.615	141.199	137.581	140.301	136.879	135.22	130.726	140.362
DOLE 71	137.859	135.531	141.578	137.763	140.786	136.44	141.659	137.206	138.131	134.802	136.581	136.697	124.513	141.195	142.603	146.755	138.602	142.237	152.331	140.246	148.097	146.358	143.056	147.199	145.997	133.785	139.04	143.793	150.638	145.387	154.549	146.418	129.394	151.874	153.702	151.14	148.572	148.949	153.548	144.291	130.69	139.953	145.788	143.556	145.082	142.933	153.754	143.37	144.963
DOLE 73	116.698	115.574	114.906	110.553	113.899	115.6	115.287	114.187	115.447	126.723	111.039	120.023	132.289	128.52	118.839	111.753	111.494	112.848	127.839	113.192	109.383	119.216	115.467	123.498	121.683	112.277	116.698	129.188	130.413	139.752	136.233	140.894	122.73	131.133	135.693	130.699	128.59	130.086	135.336	131.893	105.003	129.843	140.795	136.519	139.723	135.499	135.545	131.344	139.884
DOLE 79	116.31	103.676	109.55	100.964	109.146	103.693	109.4	103.119	103.681	118.576	100.83	118.081	119.992	120.259	105.808	118.106	107.156	109.759	124.599	108.159	107.211	117.086	107.345	120.721	120.2	99.7147	106.481	126.988	129.273	140.541	131.898	141.578	108.314	129.835	130.787	128.979	123.325	125.628	131.134	123.461	99.5166	127.599	133.477	129.766	132.199	129.141	130.942	127.902	132.86
DOLE 7	109.341	103.814	108.094	102.387	107.103	105.979	108.141	98.7739	99.6971	109.229	98.2368	110.707	118.672	125.613	109.742	104.147	104.903	112.111	114.464	106.224	108.007	113.335	102.63	121.91	114.754	98.6194	105.824	117.418	125.955	123.503	133.257	124.886	108.99	126.647	132.543	126.361	122.486	127.638	132.352	128.994	96.5139	123.604	130.079	128.917	128.886	128.378	132.654	124.93	126.63
DOLE 80	104.067	113.199	122.405	119.644	120.528	116.552	121.676	119.396	120.797	115.113	112.961	116.068	109.317	125.068	123.972	117.84	118.892	116.244	120.036	120.322	120.229	117.062	119.311	128.614	110.923	111.561	112.725	110.791	117.678	101.977	132.595	103.31	112.376	118.439	131.671	118.005	126.861	126.779	131.923	128.861	105.607	116.071	132.294	133.479	131.69	132.937	132.047	125.3	123.392
DOLE 84	125.76	120.451	125.156	115.128	124.149	119.591	124.722	123.89	125.697	128.682	116.118	129.744	133.933	130.378	122.361	118.181	121.983	115.759	129.374	123.013	114.742	121.874	123.262	128.954	124.935	114.145	123.797	132.244	135.902	141.803	138.722	143.199	123.94	135.818	138.279	135.989	134.432	132.595	137.859	133.956	110.097	131.168	142.709	138.239	141.811	137.258	138.003	134.432	143.113
DOLE 89	121.266	118.482	125.067	118.511	123.631	117.765	124.923	120.209	121.386	119.127	115.578	120.605	113.221	125.296	124.393	125.189	122.028	122.569	133.667	123.489	126.764	125.726	123.451	125.145	129.413	114.967	120.334	127.617	135.836	133.758	140.742	135.372	115.158	137	139.692	136.035	131.768	134.328	139.655	128.962	110.576	126.702	132.99	127.586	131.868	126.945	139.81	127.992	130.834
DOLE 91	121.882	117.925	125.064	120.046	124.301	120.905	125.114	120.198	121.271	120.549	118.151	125.545	126.31	126.879	125.869	120.955	122.61	118.925	130.216	123.157	124.861	124.792	122.33	130.29	122.199	115.942	124.43	127.162	134.916	130.047	136.95	131.176	118.669	136.138	136.106	135.329	133.893	131.627	135.786	130.155	111.408	128.637	139.534	137.152	138.726	135.733	136.274	134.082	139.176
DOLE 94	108.249	102.875	110.423	105.219	109.332	104.373	109.339	108.472	109.309	112.749	104.485	110.063	115.166	119.267	110.912	107.442	107.948	107.131	116.421	108.671	108.738	115.611	109.999	116.038	120.678	103.943	102.366	119.123	124.799	128.066	126.216	129.06	110.445	125.62	125.391	124.63	118.43	119.978	125.491	122.374	99.6733	116.692	131.021	126.691	129.428	126.825	125.929	123.603	129.988
DOLE 97	106.614	101.937	108.079	102.899	106.516	100.513	107.645	104.101	105.497	108.051	99.7415	108.065	104.869	114.442	109.391	108.021	103.806	102.042	118.712	105.99	106.323	108.638	106.258	114.957	109.554	97.776	105.713	114.95	119.432	119.226	125.875	120.735	101.129	119.99	125.04	118.983	118.013	119.154	124.47	117.861	91.7132	112.412	122.877	119.572	121.928	118.548	124.972	116.962	120.672
[truncated: 134 more columns]
