# Supplementary material for: Genome wide association study of 5 agronomic traits in olive (Olea europaea L.)
Source: Sci Rep. 2019 Dec 10;9:18764. doi: 10.1038/s41598-019-55338-w (PMC6904458; doi:10.1038/s41598-019-55338-w)
Supplement: Supplementary file 3 — Supplementary Table S3 [file 41598_2019_55338_MOESM3_ESM.xlsx]

## Sheet: Sheet1
Supplementary Table S3. The distribution of the 183 olive accessions that shared at least 70% ancestry with one of the two inferred groups.
Code Number	Group 1	Group 2	Group 3	Group 4	Group 5	Group 6	P≥70% *
GENO95	0	0.374	0.095	0.348	0.182	0	Mixed
GENO10	0	0.880	0	0.040	0.080	0	2
GENO11	0	1	0	0	0	0	2
GENO12	0	0.951	0	0.034	0.014	0	2
GENO13	0	1	0	0	0	0	2
GENO14	0	0.866	0	0.064	0.070	0	2
GENO15	0	1	0	0	0	0	2
GENO16	0	0.948	0	0	0.052	0	2
GENO17	0	0.950	0	0	0.050	0	2
GENO18	0.033	0.588	0.032	0.346	0	0	Mixed
GENO19	0	0.865	0	0.060	0.075	0	2
GENO1	0.088	0.275	0.137	0.231	0.269	0	Mixed
GENO20	0.228	0.307	0.016	0.449	0	0	Mixed
GENO21	0	0	1	0	0	0	3
GENO22	0	0.967	0	0.029	0	0.003	2
GENO23	0	0.290	0.058	0.228	0.409	0.015	Mixed
GENO24	0	1	0	0	0	0	2
GENO25	0	0.347	0.090	0.167	0.360	0.035	Mixed
GENO26	0	0	0.180	0.245	0.575	0	Mixed
GENO27	0	1	0	0	0	0	2
GENO28	0	0.149	0.076	0.135	0.614	0.026	Mixed
GENO29	0	0.154	0.189	0.227	0.428	0.002	Mixed
GENO30	0	0.616	0.071	0.071	0.242	0	Mixed
GENO2	0	0.070	0.314	0.052	0.563	0	Mixed
GENO31	0	0.270	0.006	0.506	0.217	0	Mixed
GENO32	0	0.802	0	0.090	0.107	0.001	2
GENO33	0	0.713	0	0.157	0.130	0	1
GENO34	0	0.203	0.349	0.436	0.011	0	Mixed
GENO35	0	0	0	0.999	0.001	0	4
GENO36	0	0	0	1	0	0	4
GENO37	0	0	1	0	0	0	3
GENO38	0	0	0	1	0	0	4
GENO3	0.047	0.759	0.001	0.193	0	0	2
GENO39	0	0	0	1	0	0	4
GENO40	0	0	1	0	0	0	3
GENO41	0	0	0	0.999	0.001	0	4
GENO42	0	0	0.824	0.031	0.145	0	3
GENO43	0	0	1	0	0	0	3
GENO44	0	0	1	0	0	0	3
GENO45	0	0	1	0	0	0	3
GENO4	0	0.742	0	0.109	0.148	0	2
GENO46	0	0.052	0.650	0.297	0	0	Mixed
GENO47	0	0	1	0	0	0	3
GENO48	0	0.001	0.924	0	0.074	0	3
GENO49	0	0	1	0	0	0	3
GENO50	0	0	0.923	0	0.076	0	3
GENO51	0	0	1	0	0	0	3
GENO52	0	0.004	0.772	0.164	0.060	0	3
GENO53	0	0	0.775	0.225	0	0	3
GENO54	0	0.071	0.778	0.150	0	0	3
GENO55	0	0	1	0	0	0	3
GENO6	0	0.791	0	0.115	0.094	0	2
GENO56	0	0.076	0.764	0.144	0.016	0	3
GENO57	0	0.001	0.824	0.137	0.038	0	3
GENO58	0.386	0.172	0.071	0.263	0.107	0.001	Mixed
GENO59	0	0	0.917	0.024	0.059	0	3
GENO60	0	0	0.860	0.140	0	0	3
GENO61	0	0.041	0.547	0.312	0.099	0	Mixed
GENO62	0	0.072	0.314	0.051	0.562	0	Mixed
GENO63	0	0	0.935	0.065	0	0	3
GENO64	0.504	0.003	0.194	0.278	0.001	0.020	Mixed
GENO65	0	0.047	0.565	0.306	0.081	0	Mixed
GENO66	0	0	0.772	0.228	0	0	3
GENO67	0	0.042	0.540	0.325	0.092	0	Mixed
GENO7	0	0.221	0.037	0.499	0.242	0.002	Mixed
GENO68	0	0.063	0.514	0.333	0.090	0	Mixed
GENO69	0	0.971	0	0.028	0.001	0	2
GENO70	0.236	0.312	0.004	0.448	0	0	Mixed
GENO71	0.027	0.455	0	0.493	0	0.024	Mixed
GENO72	0	0	0	1	0	0	4
GENO74	0	0.715	0	0.163	0.122	0	2
GENO8	0.034	0.255	0.115	0.256	0.339	0	Mixed
GENO75	0	0.530	0	0.205	0.244	0.021	Mixed
GENO76	0.028	0.464	0	0.497	0	0.010	Mixed
GENO77	0.065	0.445	0.006	0.484	0	0	Mixed
GENO78	0	0	0	1	0	0	4
GENO79	1	0	0	0	0	0	1
GENO80	0	0	0	0	1	0	5
GENO81	0.151	0.027	0.210	0.592	0.020	0	Mixed
GENO82	0	0.610	0	0.178	0.211	0	Mixed
GENO83	0.078	0.197	0.138	0.077	0.464	0.045	Mixed
GENO84	0	0	0	1	0	0	4
GENO9	0	0.300	0.112	0.479	0.108	0	Mixed
GENO85	0	0	0	1	0	0	4
GENO86	0	0.856	0	0.144	0	0	2
GENO87	0	0.865	0	0.135	0	0	2
GENO88	0	0.859	0	0.141	0	0	2
GENO89	0	0.858	0	0.142	0	0	2
GENO90	0.042	0.301	0.163	0.320	0.174	0	Mixed
GENO91	0.029	0.126	0.189	0.287	0.370	0	Mixed
GENO92	0	0.194	0.129	0.242	0.411	0.024	Mixed
GENO9SOR	0	0.961	0	0.036	0.001	0.002	2
GENO93	0.032	0.239	0.123	0.256	0.350	0	Mixed
GENO94	0	0.364	0.092	0.357	0.187	0	Mixed
DOLE 102	0.079	0.428	0	0	0.161	0.333	Mixed
DOLE 103	0.215	0.354	0.002	0.124	0.251	0.055	Mixed
DOLE 108	0.696	0.112	0	0.127	0.031	0.035	Mixed
DOLE 10	0.160	0.347	0	0.090	0.347	0.056	Mixed
DOLE 110	0	0	0	1	0	0	4
DOLE 111	0	0.595	0	0.166	0.080	0.159	Mixed
DOLE 113	0	0	0	0	1	0	5
DOLE 114	0	0.999	0	0	0	0	2
DOLE 115	0	0.995	0	0.004	0	0	2
DOLE 118	0	0.797	0	0.135	0.068	0	2
DOLE 11	0.068	0.252	0	0.028	0.233	0.419	Mixed
DOLE 121	0.002	0.894	0	0	0.078	0.026	2
DOLE 122	0	0.850	0	0.122	0.029	0	2
DOLE 123	0	0.971	0	0	0.001	0.028	2
DOLE 124	0	0.831	0	0.118	0.051	0	2
DOLE 131	0.381	0.371	0	0.122	0.092	0.035	Mixed
DOLE 133	0	0	0.180	0.243	0.576	0	Mixed
DOLE 137	0	0.295	0.045	0.511	0.149	0	Mixed
DOLE 138	0.701	0.068	0	0.001	0.206	0.024	1
DOLE 139	0	0.700	0	0.117	0.142	0.040	2
DOLE 13	0	0	0	0	1	0	5
DOLE 142	0.330	0	0	0	0.453	0.217	Mixed
DOLE 143	0.685	0.068	0	0.017	0.190	0.040	Mixed
DOLE 144	0	0.793	0	0.106	0.101	0	2
DOLE 145	0.069	0.128	0.192	0.160	0.450	0.001	Mixed
DOLE 147	0.607	0.080	0.052	0.053	0.207	0.001	Mixed
DOLE 148	0	0	0	0	1	0	5
DOLE 149	1	0	0	0	0	0	1
DOLE 151	0	0.733	0	0.140	0.091	0.037	2
DOLE 152	0.012	0.276	0.106	0.470	0.132	0.004	Mixed
DOLE 153	0.728	0.121	0	0.150	0	0	1
DOLE 154	0	0	0.160	0.252	0.588	0	Mixed
DOLE 155	0	0.731	0	0.094	0.109	0.067	2
DOLE 158	0	0.353	0.025	0.534	0.088	0	Mixed
DOLE 159	0	0.326	0.067	0.524	0.083	0	Mixed
DOLE 162	0.009	0.398	0	0.172	0.179	0.242	Mixed
DOLE 163	0	0	0	1	0	0	4
DOLE 164	0	0	0	0.989	0.011	0	4
DOLE 165	0	0	0	1	0	0	4
DOLE 166	0	0	0	1	0	0	4
DOLE 167	0	0.554	0	0.174	0.104	0.168	Mixed
DOLE 168	0	1	0	0	0	0	2
DOLE 169	0	0.951	0	0	0.048	0.001	2
PI 244034	0.063	0.740	0	0	0.176	0.020	2
DOLE 174	0.191	0.430	0	0.016	0.228	0.136	Mixed
DOLE 175	0	0	0	1	0	0	4
DOLE 180	0.186	0.341	0	0.473	0	0	Mixed
DOLE 181	1	0	0	0	0	0	1
DOLE 184	0.694	0.044	0	0	0.192	0.069	Mixed
DOLE 185	0	0.737	0	0.087	0.175	0	2
DOLE 19	0.531	0.193	0	0.153	0.100	0.023	Mixed
DOLE 1	0.627	0.174	0	0.001	0.151	0.047	Mixed
DOLE 207	0.341	0.015	0	0	0.498	0.145	Mixed
DOLE 22	0	0.845	0	0.072	0.084	0	2
DOLE 23	0.039	0.764	0	0	0.135	0.062	2
DOLE 24	0	0	0	0	0.049	0.950	6
PI 86754	0	0	0	0	0	1	6
PI 62750	0.633	0.071	0	0	0.265	0.031	Mixed
DOLE 28	0.116	0.254	0.047	0.137	0.391	0.056	Mixed
DOLE 29	0	0	0	0	0	1	6
DOLE 2	1	0	0	0	0	0	1
DOLE 34	0	0	0	0	0	1	6
DOLE 35	0	0.999	0	0	0	0	2
DOLE 36	0.100	0.161	0.156	0.140	0.443	0	Mixed
DOLE 39	0.772	0.113	0	0.114	0	0	1
DOLE 3	1	0	0	0	0	0	1
DOLE 42	0	0	0	0	0	1	6
DOLE 49	0.088	0.234	0	0.048	0.255	0.375	Mixed
DOLE 4	0	0	0	0	0	1	6
DOLE 51	0.291	0.394	0	0.106	0.097	0.113	Mixed
DOLE 54	0.200	0.379	0	0.024	0.262	0.135	Mixed
DOLE 55	0	0	0	0	0	1	6
DOLE 58	0.086	0.234	0	0.035	0.262	0.383	Mixed
DOLE 59	0	0	0	0	0	1	6
DOLE 63	0.222	0.227	0	0.087	0.327	0.136	Mixed
DOLE 64	0.329	0	0	0	0.456	0.215	Mixed
DOLE 65	0.609	0.079	0.062	0.045	0.205	0.001	Mixed
DOLE 6	0	0	0	0	1	0	5
DOLE 70	0.055	0.400	0	0	0.067	0.478	Mixed
DOLE 71	0.909	0.044	0	0.014	0	0.033	1
DOLE 73	0.124	0.309	0	0	0.167	0.399	Mixed
DOLE 79	0	0.939	0	0	0.001	0.060	2
DOLE 7	0	0.711	0	0.111	0.151	0.027	2
DOLE 80	0	0.507	0	0.493	0	0	Mixed
DOLE 84	0	0	0	0	0	1	6
DOLE 89	0.840	0.143	0	0	0	0.017	2
DOLE 91	0.389	0.217	0	0.164	0.148	0.082	Mixed
DOLE 94	0	0.773	0	0.089	0.137	0.001	2
DOLE 97	0.304	0.259	0	0.023	0.074	0.341	Mixed
* = probability value; From Group 1 to Group 6, = inferred value defined by STRUCTURE V 2.3.4 software program
