# Supplementary material for: Genome wide association study of 5 agronomic traits in olive (Olea europaea L.)
Source: Sci Rep. 2019 Dec 10;9:18764. doi: 10.1038/s41598-019-55338-w (PMC6904458; doi:10.1038/s41598-019-55338-w)
Supplement: Supplementary file 4 — Supplementary Table S13 [file 41598_2019_55338_MOESM4_ESM.xlsx]

## Sheet: Sheet1
Supplementary Table S13. List of olive genotypes used in the study
No	Code Number	Accession name	Origin	Resource*
1	GENO95	0	Turkey	TOGR
2	GENO10	Agac No 5	Turkey	TOGR
3	GENO11	Agac No 2	Turkey	TOGR
4	GENO12	Sati	Turkey	TOGR
5	GENO13	Ufak tuzlamalik	Turkey	TOGR
6	GENO14	Agac No 4	Turkey	TOGR
7	GENO15	Siyah Salamuralik	Turkey	TOGR
8	GENO16	Agac No 6	Turkey	TOGR
9	GENO17	Agac No 7	Turkey	TOGR
10	GENO18	Agac No 1	Turkey	TOGR
11	GENO19	Samsun salamuralik	Turkey	TOGR
12	GENO1	Trabzon Yaglik	Turkey	TOGR
13	GENO20	Beyaz Yaglik 1	Turkey	TOGR
14	GENO21	Beyaz Yaglik 2	Turkey	TOGR
15	GENO22	Cizmelik	Turkey	TOGR
16	GENO23	Esek Zeytini	Turkey	TOGR
17	GENO24	Erdek Yaglik	Turkey	TOGR
18	GENO25	Edincik	Turkey	TOGR
19	GENO26	Esek Zeytini	Turkey	TOGR
20	GENO27	Gemlik	Turkey	TOGR
21	GENO28	Su Zeytini	Turkey	TOGR
22	GENO29	Sam	Turkey	TOGR
23	GENO30	Samanli	Turkey	TOGR
24	GENO2	Samsun Yaglik	Turkey	TOGR
25	GENO31	Celebi	Turkey	TOGR
26	GENO32	undefined	Turkey	TOGR
27	GENO33	Buyuk Topak Ulak	Turkey	TOGR
28	GENO34	Sari Ulak	Turkey	TOGR
29	GENO35	Kuçuk Topak Ulak	Turkey	TOGR
30	GENO36	Celebi	Turkey	TOGR
31	GENO37	Halhali	Turkey	TOGR
32	GENO38	Sari Habesi	Turkey	TOGR
33	GENO3	Gorvele	Turkey	TOGR
34	GENO39	Saurani	Turkey	TOGR
35	GENO40	Sayfi	Turkey	TOGR
36	GENO41	Karamani	Turkey	TOGR
37	GENO42	Elmacik	Turkey	TOGR
38	GENO43	Yaglik Sari Zeytin	Turkey	TOGR
39	GENO44	Kilis Yaglik	Turkey	TOGR
40	GENO45	Agac No 7	Turkey	TOGR
41	GENO4	Marantelli 1	Turkey	TOGR
42	GENO46	Nizip Yaglik	Turkey	TOGR
43	GENO47	Kan Celebi	Turkey	TOGR
44	GENO48	Halhalı Celebi	Turkey	TOGR
45	GENO49	Hamza Celebi	Turkey	TOGR
46	GENO50	Yuvarlak Halhali	Turkey	TOGR
47	GENO51	Kalem Bezi	Turkey	TOGR
48	GENO52	Yaglik Celebi	Turkey	TOGR
49	GENO53	Yun Celebi	Turkey	TOGR
50	GENO54	Egri Burun	Turkey	TOGR
51	GENO55	Tesbih Celebi	Turkey	TOGR
52	GENO6	Pastos	Turkey	TOGR
53	GENO56	Egri Burun	Turkey	TOGR
54	GENO57	Yuvarlak Celebi	Turkey	TOGR
55	GENO58	Hirhali Celebi	Turkey	TOGR
56	GENO59	Iri Yuvarlak	Turkey	TOGR
57	GENO60	Yag Celebi	Turkey	TOGR
58	GENO61	Zoncuk	Turkey	TOGR
59	GENO62	Halhali 1	Turkey	TOGR
60	GENO63	Halhali 2	Turkey	TOGR
61	GENO64	Halhali 3	Turkey	TOGR
62	GENO65	Hursuki	Turkey	TOGR
63	GENO66	Belluti	Turkey	TOGR
64	GENO67	Melkabazi	Turkey	TOGR
65	GENO7	Kirmizi tuzlamalik	Turkey	TOGR
66	GENO68	Mavi	Turkey	TOGR
67	GENO69	Samsun Tuzlamalik	Turkey	TOGR
68	GENO70	Ayvalik Yaglik	Turkey	TOGR
69	GENO71	Hurma Karaca	Turkey	TOGR
70	GENO72	Hurma Kaba	Turkey	TOGR
71	GENO74	Cilli	Turkey	TOGR
72	GENO8	Butko	Turkey	TOGR
73	GENO75	Izmir Sofralik	Turkey	TOGR
74	GENO76	Çakir	Turkey	TOGR
75	GENO77	Memeli	Turkey	TOGR
76	GENO78	Dilmit	Turkey	TOGR
77	GENO79	Girit Zeytini	Turkey	TOGR
78	GENO80	Tavsan Yüregi	Turkey	TOGR
79	GENO81	Ak Zeytin	Turkey	TOGR
80	GENO82	Cekiste	Turkey	TOGR
81	GENO83	Kara Yaprak	Turkey	TOGR
82	GENO84	Yag Zeytini	Turkey	TOGR
83	GENO9	Otur	Turkey	TOGR
84	GENO85	Yerli Yaglik	Turkey	TOGR
85	GENO86	Asi Yeli	Turkey	TOGR
86	GENO87	Tas Arasi	Turkey	TOGR
87	GENO88	Tas Arasi	Turkey	TOGR
88	GENO89	Memecik	Turkey	TOGR
89	GENO90	Domat	Turkey	TOGR
90	GENO91	Kiraz	Turkey	TOGR
91	GENO92	Uslu	Turkey	TOGR
92	GENO9#	Sacakli Otur	Turkey	TOGR
93	GENO93	A	Turkey	TOGR
94	GENO94	B	Turkey	TOGR
95	DOLE 102	Verdeal	Italy	NCGR
96	DOLE 103	Verdale	Japan	NCGR
97	DOLE 108	Black Italian	Italy	NCGR
98	DOLE 10	Ascolana Tenera	Italy	NCGR
99	DOLE 110	Throumbolia	Greece	NCGR
100	DOLE 111	Barouni	Tunisia	NCGR
101	DOLE 113	Nab Tamri	Tunisia	NCGR
102	DOLE 114	Konservolia	Italy	NCGR
103	DOLE 115	Konservolia	Greece	NCGR
104	DOLE 118	Uovo di Piccione	France	NCGR
105	DOLE 11	Manzanilla De Sevilla	Spain	NCGR
106	DOLE 121	Zoragi	Tunisia	NCGR
107	DOLE 122	Piconia	Greece	NCGR
108	DOLE 123	Campanil	USA, California	NCGR
109	DOLE 124	Uovo di Piccione	Italy	NCGR
110	DOLE 131	Aggezi Shami	Egypt	NCGR
111	DOLE 133	Oliva de Cerignola	Italy	NCGR
112	DOLE 137	Adrouppa	Cyprus	NCGR
113	DOLE 138	Grappolo	USA, California	NCGR
114	DOLE 139	Grosse Aberkan	Algeria	NCGR
115	DOLE 13	Gordal Sevillana	Spain	NCGR
116	DOLE 142	Lechin de Sevilla	Spain	NCGR
117	DOLE 143	Maurino	Italy	NCGR
118	DOLE 144	Salome	USA, California	NCGR
119	DOLE 145	Balady	Egypt	NCGR
120	DOLE 147	Barnea	Israel	NCGR
121	DOLE 148	Giaraffa	Italy	NCGR
122	DOLE 149	Koroneiki	Greece	NCGR
123	DOLE 151	Megaron	Greece	NCGR
124	DOLE 152	Karolia	Greece	NCGR
125	DOLE 153	Mastoidis	Greece	NCGR
126	DOLE 154	Gaidourelia	Greece	NCGR
127	DOLE 155	Prunara	Italy, Sicily	NCGR
128	DOLE 158	Massabi	Syria	NCGR
129	DOLE 159	Jlot	Syria	NCGR
130	DOLE 162	Obliza	Croatia	NCGR
131	DOLE 163	No. 1 Sevillano	Cyprus	NCGR
132	DOLE 164	No. 12 Sevillano	Cyprus	NCGR
133	DOLE 165	No. 31 Sevillano	Cyprus	NCGR
134	DOLE 166	Nabali	Israel	NCGR
135	DOLE 167	Merhavia	Israel	NCGR
136	DOLE 168	NO. 63	Cyprus	NCGR
137	DOLE 169	NO. 65A	Cyprus	NCGR
138	PI 244034	Rigali	Italy	NCGR
139	DOLE 174	Ascolana Dura	Unknown	NCGR
140	DOLE 175	Cypress 31	Unknown	NCGR
141	DOLE 180	Mixani	Albania	NCGR
142	DOLE 181	Frantoio	Albania	NCGR
143	DOLE 184	Leccino	Former Serbia and Montenegro	NCGR
144	DOLE 185	Thrombolea	Greece	NCGR
145	DOLE 19	San Francesco	Italy, Tuscany	NCGR
146	DOLE 1	Tragolea	Greece	NCGR
147	DOLE 207	Galega Vulgar	Portugal	NCGR
148	DOLE 22	Ogliarola Messinese	Italy, Sicily	NCGR
149	DOLE 23	Souri	Ancient Palestine	NCGR
150	DOLE 24	Sigoise	Algeria	NCGR
151	PI 86754	Picholine Marocaine	Morocco, Marrakech	NCGR
152	PI 62750	Cucca	Italy, Tuscany	NCGR
153	DOLE 28	Ascolana Tenera	Italy	NCGR
154	DOLE 29	Oliva de Cerignola	Greece	NCGR
155	DOLE 2	Frantoio	Italy	NCGR
156	DOLE 34	Mission	Egypt	NCGR
157	DOLE 35	Grossane	France	NCGR
158	DOLE 36	Toffahi of Egypt	Unknown	NCGR
159	DOLE 39	Arbequina	Spain	NCGR
160	DOLE 3	Oblonga	France	NCGR
161	DOLE 42	Menara	Morocco	NCGR
162	DOLE 49	Manzanilla de Sevilla	Spain	NCGR
163	DOLE 4	Mission	Italy	NCGR
164	DOLE 51	Columello	France	NCGR
165	DOLE 54	Ascolana Dura	Cyprus	NCGR
166	DOLE 55	Mission	Spain	NCGR
167	DOLE 58	Manzanilla de Sevilla	Tunisia	NCGR
168	DOLE 59	Mission	France	NCGR
169	DOLE 63	Vassilika	Italy	NCGR
170	DOLE 64	Lechin de Sevilla	Spain	NCGR
171	DOLE 65	Barnea	Israel	NCGR
172	DOLE 6	Gordal Sevillana	Spain, Sevilla	NCGR
173	DOLE 70	Cordovil	Italy	NCGR
174	DOLE 71	Redding Picholine	USA, California	NCGR
175	DOLE 73	Picual	Spain, Cordoba	NCGR
176	DOLE 79	Redondilla de Logrono	Unknown	NCGR
177	DOLE 7	Chalkidiki	Greece	NCGR
178	DOLE 80	Karydolia	Greece	NCGR
179	DOLE 84	Dolce del Marocco	Morocco	NCGR
180	DOLE 89	Chemlali di Sfax	Tunisia	NCGR
181	DOLE 91	Chetoui	USA, California	NCGR
182	DOLE 94	Syrogylolia	Greece	NCGR
183	DOLE 97	Rubra	France	NCGR
*Accessions' resource used in the study. TOGR: Turkish Olive Genbank Resource, NCGR: National Clonal Germplasm Repository
